# Supplementary material for: {N,N′-Bis[1-(pyridin-2-yl)ethyl­idene]­propane-1,3-diamine}­(thio­cyanato-κN)copper(II) tetra­fluoridoborate
Source: Acta Crystallogr Sect E Struct Rep Online. 2011 Jun 11;67(Pt 7):m876–7. doi: 10.1107/S1600536811021040 (PMC3152035; doi:10.1107/S1600536811021040)
Supplement: Supplementary file 2 [file e-67-0m876-Isup2.hkl]

# 
# h,k,l, Fc-squared, Fo-squared, sigma(Fo-squared) and status flag 
# 
data_I
_shelx_title ' P21c in P2(1)/c' 
_shelx_refln_list_code          4 
_shelx_F_calc_maximum      261.16 
_exptl_crystal_F_000       996.00 
_reflns_d_resolution_high  0.7499 
 
loop_ 
 _symmetry_equiv_pos_as_xyz 
 'x, y, z' 
 '-x, y+1/2, -z+1/2' 
 '-x, -y, -z' 
 'x, -y-1/2, z-1/2' 
 
_cell_length_a     9.5057 
_cell_length_b    13.7527 
_cell_length_c    16.1902 
_cell_angle_alpha  90.000 
_cell_angle_beta  101.200 
_cell_angle_gamma  90.000 
 
_shelx_F_squared_multiplier     1.000 
 
loop_ 
 _refln_index_h 
 _refln_index_k 
 _refln_index_l 
 _refln_F_squared_calc 
 _refln_F_squared_meas 
 _refln_F_squared_sigma 
 _refln_observed_status 
   2   0   0     4158.93     3869.53     38.22 o 
   3   0   0     7575.88     7564.46     71.40 o 
   4   0   0     1241.87     1161.58     19.94 o 
   5   0   0     1241.04     1268.15     23.21 o 
   6   0   0     1320.73     1329.28     36.80 o 
   7   0   0     1594.60     1622.42    101.73 o 
   8   0   0      250.20      276.08     20.90 o 
   9   0   0     1026.44      955.04     55.23 o 
  10   0   0        3.47        1.40     23.07 o 
  11   0   0       42.93       79.00     29.36 o 
  12   0   0       75.91       76.21     34.96 o 
   1   1   0    17587.26    17277.77    176.23 o 
   2   1   0      469.47      522.34      6.88 o 
   3   1   0     4866.83     4705.04     34.13 o 
   4   1   0     1056.32     1131.66     14.00 o 
   5   1   0     3684.22     3647.45     31.99 o 
   6   1   0     7473.59     7409.11     56.62 o 
   7   1   0       21.40        6.26      8.88 o 
   8   1   0      374.12      411.77     26.04 o 
   9   1   0      890.82      884.28     47.89 o 
  10   1   0       89.23       86.87     19.91 o 
  11   1   0       69.14       43.37     20.41 o 
  12   1   0       65.11      115.54     55.23 o 
   0   2   0      279.43      331.94      8.04 o 
   1   2   0     1332.62     1238.52     11.66 o 
   2   2   0       12.93       12.82      1.95 o 
   3   2   0     1536.31     1567.67     15.52 o 
   4   2   0      442.33      457.82     10.20 o 
   5   2   0      313.06      370.69     10.16 o 
   6   2   0       17.97       18.75      4.71 o 
   7   2   0      148.60      167.09      9.66 o 
   8   2   0        0.49        0.00      9.53 o 
   9   2   0        2.69       -3.43     15.73 o 
  10   2   0       23.28       22.50     17.48 o 
  11   2   0        0.24      -14.81     16.79 o 
  12   2   0        6.04      -13.98     27.27 o 
   1   3   0     1944.43     1954.07     16.32 o 
   2   3   0      448.64      404.23      7.16 o 
   3   3   0      264.10      277.42      7.28 o 
   4   3   0      344.15      312.34      8.94 o 
   5   3   0        2.41       11.12      4.36 o 
   6   3   0      217.56      205.14     11.05 o 
   7   3   0       71.56       71.48      9.80 o 
   8   3   0        7.34        2.33      8.12 o 
   9   3   0       58.67       61.49     13.54 o 
  10   3   0      195.32      181.46     29.71 o 
  11   3   0       75.55       73.41     32.16 o 
  12   3   0        9.37       28.67     32.86 o 
   0   4   0     9294.37     9293.53     84.62 o 
   1   4   0      778.80      731.95     10.22 o 
   2   4   0     3081.89     3380.99     31.01 o 
   3   4   0     1816.62     1631.80     17.17 o 
   4   4   0     2001.86     1941.06     20.54 o 
   5   4   0     2066.16     2073.96     25.80 o 
   6   4   0        8.89        7.79      5.18 o 
   7   4   0     2670.48     2776.84     40.91 o 
   8   4   0     1160.63     1183.43     27.89 o 
   9   4   0       51.65       70.96     13.68 o 
  10   4   0       39.77       43.35     28.67 o 
  11   4   0       16.60       60.13     31.46 o 
  12   4   0       68.97       62.92     34.26 o 
   1   5   0      791.50      643.01     10.50 o 
   2   5   0     3806.38     3725.60     30.09 o 
   3   5   0     1638.16     1589.20     19.75 o 
   4   5   0      959.96      852.22     13.28 o 
   5   5   0     2416.44     2507.81     27.67 o 
   6   5   0     1661.73     1579.28     24.43 o 
   7   5   0       16.80       12.79      7.64 o 
   8   5   0       53.28       61.10     12.61 o 
   9   5   0      333.15      360.78     28.17 o 
  10   5   0        2.51       15.38     25.17 o 
  11   5   0        9.00       -3.50     29.36 o 
   0   6   0    13333.12    13394.44    122.29 o 
   1   6   0      237.46      235.40      7.02 o 
   2   6   0     1061.16     1248.73     15.48 o 
   3   6   0     1442.69     1365.99     20.64 o 
   4   6   0      818.99      813.41     14.08 o 
   5   6   0      215.15      246.33     11.00 o 
   6   6   0      199.73      206.30     10.42 o 
   7   6   0        5.09        3.11      9.62 o 
   8   6   0       88.35       59.16     12.87 o 
   9   6   0       27.02       16.78     15.73 o 
  10   6   0      167.80      150.32     35.66 o 
  11   6   0       32.07       82.50     36.36 o 
   1   7   0       91.93      109.22      6.90 o 
   2   7   0      872.96     1000.99     14.74 o 
   3   7   0       10.94       19.94      4.43 o 
   4   7   0      423.64      446.51     13.44 o 
   5   7   0       24.12       28.50      5.37 o 
   6   7   0      588.88      566.45     23.25 o 
   7   7   0      186.04      158.35     15.71 o 
   8   7   0        0.16       13.19     24.41 o 
   9   7   0      109.30       92.21     15.95 o 
  10   7   0        3.28       15.66     20.62 o 
  11   7   0        8.17        6.29     31.46 o 
   0   8   0      913.96     1102.81     22.75 o 
   1   8   0       58.51       62.03      5.22 o 
   2   8   0      153.92      179.33      8.35 o 
   3   8   0      673.27      629.80     12.78 o 
   4   8   0     1882.27     1949.18     29.65 o 
   5   8   0      525.78      527.77     20.79 o 
   6   8   0       41.12       32.48     13.26 o 
   7   8   0      184.72      220.48     18.02 o 
   8   8   0      266.58      241.12     21.40 o 
   9   8   0        7.95        4.70     20.15 o 
  10   8   0      266.21      289.72     29.65 o 
   1   9   0     1936.10     1839.55     22.59 o 
   2   9   0     3048.82     2997.64     36.63 o 
   3   9   0      744.09      721.64     21.52 o 
   4   9   0     2295.08     2095.98     32.08 o 
   5   9   0      560.47      536.49     25.11 o 
   6   9   0      315.07      314.29     27.11 o 
   7   9   0      182.11      153.16     36.90 o 
   8   9   0       14.06       -8.91     11.87 o 
   9   9   0      243.52      271.68     22.42 o 
  10   9   0      204.01      152.80     53.14 o 
   0  10   0     1755.42     1734.34     32.47 o 
   1  10   0      217.03      206.18      8.73 o 
   2  10   0      104.27      102.32      8.26 o 
   3  10   0     1009.69     1005.24     20.50 o 
   4  10   0      507.04      537.09     20.61 o 
   5  10   0       13.41        5.34     11.93 o 
   6  10   0      109.27      113.85     14.86 o 
   7  10   0      901.53      994.03     41.49 o 
   8  10   0      313.29      307.63     28.40 o 
   9  10   0        0.19       15.06     14.80 o 
  10  10   0       77.16       93.99     24.98 o 
   1  11   0      520.94      509.47     15.41 o 
   2  11   0      280.07      267.37     13.45 o 
   3  11   0      208.09      188.85     11.03 o 
   4  11   0      240.34      251.24     14.63 o 
   5  11   0       28.52       10.33     10.61 o 
   6  11   0      124.50      124.42     16.44 o 
   7  11   0        4.45       16.04     13.45 o 
   8  11   0        2.05        7.03     13.11 o 
   9  11   0       22.10       14.00     15.39 o 
   0  12   0       13.09       28.65     12.83 o 
   1  12   0       14.75       20.14      7.52 o 
   2  12   0      564.96      526.33     17.47 o 
   3  12   0      249.37      253.24     13.30 o 
   4  12   0       76.57       85.53     11.41 o 
   5  12   0        9.75        6.98     10.87 o 
   6  12   0       20.37        0.72     11.80 o 
   7  12   0        4.66        8.10     14.73 o 
   8  12   0       44.11       31.31     17.27 o 
   9  12   0        0.65      -14.37     14.37 o 
   1  13   0      236.94      248.56     14.92 o 
   2  13   0      300.93      344.07     26.01 o 
   3  13   0      642.83      629.52     23.52 o 
   4  13   0       94.57       87.67     14.41 o 
   5  13   0      259.25      335.40     35.05 o 
   6  13   0      172.25      202.74     22.08 o 
   7  13   0        0.26       -8.98     14.08 o 
   8  13   0        2.07       13.89     15.70 o 
   0  14   0      760.09      802.96     34.36 o 
   1  14   0      108.09       94.17     12.27 o 
   2  14   0        0.11       -6.32      9.02 o 
   3  14   0       13.13        0.08     11.26 o 
   4  14   0      128.53      144.05     18.45 o 
   5  14   0        2.67      -12.00     12.50 o 
   6  14   0      231.68      206.76     26.49 o 
   7  14   0      240.21      253.32     27.90 o 
   1  15   0      497.87      519.93     21.97 o 
   2  15   0      371.07      399.25     24.53 o 
   3  15   0       41.26       60.68     14.65 o 
   4  15   0      117.63      116.73     22.25 o 
   5  15   0      267.76      257.94     39.85 o 
   6  15   0      127.10       85.75     18.91 o 
   7  15   0        0.14      -25.87     27.27 o 
   0  16   0       75.80       75.41     25.17 o 
   1  16   0        4.26        6.19     10.85 o 
   2  16   0       13.98        6.32     11.14 o 
   3  16   0       66.95       52.35     20.28 o 
   4  16   0       95.76      121.61     24.09 o 
   5  16   0       29.61       25.28     34.96 o 
   1  17   0        8.65        8.09     12.30 o 
   2  17   0       19.25       -0.41     18.19 o 
   3  17   0        6.74        0.70     18.49 o 
   0  18   0       51.45       57.00     29.71 o 
   1  18   0       24.00       24.47     13.72 o 
 -12   1   1        5.33       41.95     30.76 o 
 -11   1   1       24.46       33.26     18.30 o 
 -10   1   1       62.23       52.09     18.29 o 
  -9   1   1      102.39      113.47     17.42 o 
  -8   1   1        2.34        9.69      8.17 o 
  -7   1   1      384.46      369.93     12.60 o 
  -6   1   1      176.29      126.57      6.75 o 
  -5   1   1      262.47      240.23      7.61 o 
  -4   1   1       24.95       23.32      4.15 o 
  -3   1   1        5.79       20.39      6.97 o 
  -2   1   1     7494.04     7712.36     54.42 o 
  -1   1   1     3242.06     3122.65     26.28 o 
   1   1   1     4575.30     4882.58     34.99 o 
   2   1   1     4320.94     4632.43     31.98 o 
   3   1   1     1233.11     1334.03     15.65 o 
   4   1   1      617.71      565.90     11.20 o 
   5   1   1      679.53      656.04     12.54 o 
   6   1   1       60.52       47.87      6.72 o 
   7   1   1       81.39       64.37      6.74 o 
   8   1   1       90.90       80.04     27.62 o 
   9   1   1      309.50      356.48     26.64 o 
  10   1   1       88.10       78.83     20.25 o 
  11   1   1       46.35       46.14     20.51 o 
  12   1   1       57.08       44.15     23.45 o 
 -12   2   1      139.48      166.40     38.45 o 
 -11   2   1      207.06      228.62     41.25 o 
 -10   2   1       36.52       34.17     17.61 o 
  -9   2   1      481.06      496.93     28.88 o 
  -8   2   1     1324.83     1369.63     38.15 o 
  -7   2   1      581.48      566.35     18.18 o 
  -6   2   1       72.03       75.69      6.72 o 
  -5   2   1     2266.28     2004.74     21.24 o 
  -4   2   1     2199.19     2235.62     21.09 o 
  -3   2   1     3061.47     2993.35     23.97 o 
  -2   2   1    11479.79    12343.08     84.14 o 
  -1   2   1     1703.93     1579.32     16.59 o 
   0   2   1    15386.33    16505.60    107.16 o 
   1   2   1       55.15       43.49      3.37 o 
   2   2   1     2713.32     2993.89     22.99 o 
   3   2   1     8307.19     7889.34     57.67 o 
   4   2   1     5620.27     5740.68     47.93 o 
   5   2   1       70.72       93.39      5.57 o 
   6   2   1     2382.46     2586.10     27.74 o 
   7   2   1     2661.95     2759.98     49.25 o 
   8   2   1      241.22      264.38     17.30 o 
   9   2   1       13.20       17.05     19.23 o 
  10   2   1       25.99       15.32     37.40 o 
  11   2   1      115.45      116.19     49.99 o 
  12   2   1       28.50       70.61     36.36 o 
 -12   3   1        3.98       -9.79     28.67 o 
 -11   3   1       17.21       13.28     28.67 o 
 -10   3   1        2.81        6.99     23.07 o 
  -9   3   1      558.59      589.43     25.77 o 
  -8   3   1      148.58      124.68     14.31 o 
  -7   3   1       52.38       37.43      6.97 o 
  -6   3   1     3962.36     3867.97     40.46 o 
  -5   3   1     5001.41     4963.44     39.81 o 
  -4   3   1       57.34       73.09      7.35 o 
  -3   3   1     1996.69     1720.84     16.63 o 
  -2   3   1     1377.25     1349.17     13.11 o 
  -1   3   1    10656.10    11413.73     77.69 o 
   0   3   1     4288.11     4695.58     35.19 o 
   1   3   1    20752.69    20872.90    124.75 o 
   2   3   1      567.88      472.41      7.71 o 
   3   3   1     1135.53     1283.08     14.47 o 
   4   3   1     1469.34     1417.47     20.90 o 
   5   3   1     2001.14     2085.06     24.49 o 
   6   3   1     2589.01     2515.78     27.42 o 
   7   3   1      305.03      281.06     17.86 o 
   8   3   1      844.71      813.99     23.09 o 
   9   3   1      354.17      355.36     48.94 o 
  10   3   1      359.31      377.10     30.26 o 
  11   3   1       32.43       39.15     29.36 o 
  12   3   1      112.95      199.96     44.75 o 
 -12   4   1      139.54      137.73     41.25 o 
 -11   4   1      122.03       84.60     32.16 o 
 -10   4   1        0.67      -11.19     24.47 o 
  -9   4   1      210.15      213.54     22.68 o 
  -8   4   1      370.19      367.94     25.07 o 
  -7   4   1        3.22       -5.64      5.64 o 
  -6   4   1      213.50      225.16     10.69 o 
  -5   4   1      693.86      620.39     11.53 o 
  -4   4   1       73.43       78.14      4.53 o 
  -3   4   1      140.73      170.47      5.94 o 
  -2   4   1     1669.05     1704.90     16.20 o 
  -1   4   1     1250.63     1316.21     13.55 o 
   0   4   1     4943.91     4953.66     35.08 o 
   1   4   1     6621.91     6849.11     46.54 o 
   2   4   1      287.88      321.92      7.46 o 
   3   4   1     3190.54     3047.23     29.18 o 
   4   4   1     2055.56     1941.40     20.82 o 
   5   4   1       11.65       14.31      4.00 o 
   6   4   1     1143.25     1167.81     18.00 o 
   7   4   1      774.32      803.06     31.99 o 
   8   4   1      146.85      142.37     12.72 o 
   9   4   1       70.46       52.34     16.79 o 
  10   4   1       39.34       16.16     18.53 o 
  11   4   1        9.98       25.87     27.97 o 
 -11   5   1        0.11       16.08     27.27 o 
 -10   5   1      175.90      150.05     35.31 o 
  -9   5   1      218.94      227.33     27.27 o 
  -8   5   1        0.97        7.06     10.15 o 
  -7   5   1       81.37       71.62     12.62 o 
  -6   5   1        6.27        9.53      5.60 o 
  -5   5   1      214.10      202.70      8.34 o 
  -4   5   1      123.48      110.46      5.46 o 
  -3   5   1      164.22      194.65      8.28 o 
  -2   5   1      106.14      136.94      5.21 o 
  -1   5   1      545.63      477.15      8.82 o 
   0   5   1     5695.01     5786.47     41.36 o 
   1   5   1      777.69      856.03     11.62 o 
   2   5   1     2509.64     2435.77     22.64 o 
   3   5   1      434.70      469.02     12.05 o 
   4   5   1     1500.12     1550.64     18.87 o 
   5   5   1      668.25      710.57     16.00 o 
   6   5   1        6.02       -5.87      5.87 o 
   7   5   1      162.57      187.82     15.77 o 
   8   5   1      110.37      103.35     16.21 o 
   9   5   1        7.72      -13.48     14.23 o 
  10   5   1       82.52       90.89     32.86 o 
  11   5   1       37.44       47.54     32.86 o 
 -11   6   1       27.20       58.73     34.26 o 
 -10   6   1        0.11        6.91     16.12 o 
  -9   6   1      114.70      131.91     26.57 o 
  -8   6   1        8.21        9.25     10.57 o 
  -7   6   1       82.63      109.21     14.86 o 
  -6   6   1      528.39      521.59     14.68 o 
  -5   6   1     1399.10     1273.08     20.82 o 
  -4   6   1     5266.63     5232.04     42.30 o 
  -3   6   1     1399.17     1250.60     15.85 o 
  -2   6   1     1237.01     1212.13     14.95 o 
  -1   6   1     6325.38     6385.39     46.42 o 
   0   6   1     7229.80     7040.53     50.26 o 
   1   6   1      595.72      740.98     13.09 o 
   2   6   1      564.80      549.51     10.41 o 
   3   6   1     5611.20     5425.93     46.56 o 
   4   6   1     1812.80     1920.49     22.15 o 
   5   6   1       16.06       11.07      4.23 o 
   6   6   1      136.07      138.40     19.07 o 
   7   6   1      459.64      498.58     18.54 o 
   8   6   1      521.91      488.67     23.17 o 
   9   6   1        4.31        1.45     11.77 o 
  10   6   1      243.73      315.32     44.05 o 
  11   6   1      146.60      193.66     41.95 o 
 -11   7   1        1.70       53.14     34.96 o 
 -10   7   1      270.33      305.59     30.66 o 
  -9   7   1      110.95      128.45     21.50 o 
  -8   7   1      219.78      233.60     18.60 o 
  -7   7   1      227.87      245.84     24.94 o 
  -6   7   1     3128.84     3235.72     45.19 o 
  -5   7   1     1636.17     1649.64     47.93 o 
  -4   7   1       71.12      101.55      6.17 o 
  -3   7   1      301.39      258.64      7.95 o 
  -2   7   1     2416.36     2349.84     29.93 o 
  -1   7   1     7543.61     7636.01     56.54 o 
   0   7   1      517.37      562.99     10.87 o 
   1   7   1    10202.06    10211.48     77.64 o 
   2   7   1     8814.16     8795.10     63.20 o 
   3   7   1     1936.32     1776.43     21.26 o 
   4   7   1     1014.22      861.28     16.21 o 
   5   7   1     1979.44     1944.94     24.29 o 
   6   7   1      360.10      347.59     15.42 o 
   7   7   1       12.94       -4.97      9.67 o 
   8   7   1      324.52      404.15     24.24 o 
   9   7   1      433.23      408.18     24.31 o 
  10   7   1       39.07        7.69     28.67 o 
  11   7   1       19.95       51.74     36.36 o 
 -11   8   1      201.31      120.25     39.85 o 
 -10   8   1       37.42       40.53     21.30 o 
  -9   8   1        9.28       18.63     13.09 o 
  -8   8   1      147.00      174.25     17.57 o 
  -7   8   1      922.80      922.62     30.58 o 
  -6   8   1     1434.03     1384.77     28.71 o 
  -5   8   1     1197.48     1130.11     24.86 o 
  -4   8   1     3232.41     3250.89     36.55 o 
  -3   8   1     2618.42     2430.57     56.28 o 
  -2   8   1        4.81       -3.80      3.80 o 
  -1   8   1     2699.09     2542.73     26.03 o 
   0   8   1     2875.28     2792.47     27.75 o 
   1   8   1      202.14      195.82      7.54 o 
   2   8   1        6.28        6.52      3.81 o 
   3   8   1      412.63      383.06     10.76 o 
   4   8   1     1717.67     1611.92     21.75 o 
   5   8   1       13.60        4.16      6.40 o 
   6   8   1       39.74       47.31     11.82 o 
   7   8   1      421.29      495.93     30.33 o 
   8   8   1      230.42      215.89     19.07 o 
   9   8   1       10.35       24.68     13.44 o 
  10   8   1       75.48       92.29     34.26 o 
 -10   9   1       24.85       12.05     18.81 o 
  -9   9   1       12.93        6.69     13.11 o 
  -8   9   1       18.41        6.38     11.81 o 
  -7   9   1       86.51       75.02     14.24 o 
  -6   9   1      198.88      189.10     16.40 o 
  -5   9   1      368.94      378.12     16.28 o 
  -4   9   1       21.71       16.04      6.03 o 
  -3   9   1       73.35       72.96      7.26 o 
  -2   9   1      373.79      325.89     11.48 o 
  -1   9   1       13.26        7.14      4.06 o 
   0   9   1        0.27       -3.71      3.71 o 
   1   9   1      175.13      147.00      7.34 o 
   2   9   1      414.39      418.38     12.89 o 
   3   9   1      666.19      618.61     13.84 o 
   4   9   1      593.23      610.80     16.12 o 
   5   9   1     1397.55     1342.53     44.86 o 
   6   9   1      274.75      298.55     24.21 o 
   7   9   1        0.33       -4.03     10.39 o 
   8   9   1       41.40        6.43     21.39 o 
   9   9   1       46.30       27.98     16.01 o 
  10   9   1       15.15       17.48     28.67 o 
 -10  10   1        2.01        0.80     20.25 o 
  -9  10   1        1.35       27.98     14.97 o 
  -8  10   1       28.76       23.54     13.32 o 
  -7  10   1       35.37       33.39     13.51 o 
  -6  10   1       81.12       67.15     13.59 o 
  -5  10   1        1.51       -7.19      7.19 o 
  -4  10   1       40.51       43.24      8.53 o 
  -3  10   1      109.91      104.39      8.79 o 
  -2  10   1        0.77        0.58      5.39 o 
  -1  10   1       16.62        3.34      5.02 o 
   0  10   1       12.50       20.14      6.74 o 
   1  10   1      355.76      393.33     11.70 o 
   2  10   1      412.29      400.20     11.57 o 
   3  10   1      157.71      161.65     10.04 o 
   4  10   1        5.90        6.50      6.41 o 
   5  10   1      258.67      216.77     17.05 o 
   6  10   1       67.08       63.30     13.27 o 
   7  10   1       61.41       77.85     28.07 o 
   8  10   1       45.59       47.72     14.79 o 
   9  10   1        0.95       -1.58     13.85 o 
  10  10   1        1.07       15.98     20.69 o 
 -10  11   1       51.85       -9.09     28.67 o 
  -9  11   1       80.92       89.45     39.54 o 
  -8  11   1        0.74      -10.46     13.57 o 
  -7  11   1      345.24      353.31     23.68 o 
  -6  11   1      961.40      959.73     48.94 o 
  -5  11   1       37.26       59.47     10.78 o 
  -4  11   1        3.32       -1.07      8.01 o 
  -3  11   1      251.61      290.71     12.87 o 
  -2  11   1      861.86      863.08     19.66 o 
  -1  11   1      943.84      931.55     19.91 o 
   0  11   1       86.18      109.35      8.75 o 
   1  11   1      787.89      861.32     19.32 o 
   2  11   1      999.78     1023.45     21.23 o 
   3  11   1      590.19      579.69     17.40 o 
   4  11   1       17.81       23.17      7.38 o 
   5  11   1      309.64      330.45     20.97 o 
   6  11   1      455.53      490.18     36.27 o 
   7  11   1       16.63        9.96     13.44 o 
   8  11   1       73.23      100.11     18.14 o 
   9  11   1       14.97       15.83     16.11 o 
  -9  12   1        8.70       -3.98     14.74 o 
  -8  12   1       83.42       41.04     16.41 o 
  -7  12   1      171.98      144.07     20.92 o 
  -6  12   1       83.45       79.52     15.33 o 
  -5  12   1      584.98      544.79     26.49 o 
  -4  12   1     1132.71     1172.35     28.98 o 
  -3  12   1      659.02      709.71     21.35 o 
  -2  12   1      479.41      510.29     16.81 o 
  -1  12   1     1309.28     1258.60     25.18 o 
   0  12   1      777.66      864.22     23.04 o 
   1  12   1       47.49       34.29      8.96 o 
   2  12   1        4.93       11.13      7.05 o 
   3  12   1      179.75      216.69     12.58 o 
   4  12   1      490.00      448.84     23.11 o 
   5  12   1        1.14        0.28     10.79 o 
   6  12   1        9.67        7.13     12.35 o 
   7  12   1      119.45      172.66     20.00 o 
   8  12   1      103.10       96.05     18.65 o 
   9  12   1        0.43       -1.76     15.81 o 
  -8  13   1       64.48       87.69     18.46 o 
  -7  13   1      123.96      154.76     20.28 o 
  -6  13   1       76.96       55.34     15.46 o 
  -5  13   1       11.62        9.40     12.53 o 
  -4  13   1      117.31      133.49     20.08 o 
  -3  13   1      321.26      295.71     14.83 o 
  -2  13   1      491.82      457.97     16.54 o 
  -1  13   1      211.66      236.24     14.76 o 
   0  13   1       29.60       31.14      9.29 o 
   1  13   1      256.44      282.13     23.82 o 
   2  13   1      761.07      769.98     23.07 o 
   3  13   1      242.10      235.53     15.07 o 
   4  13   1      370.58      336.88     22.30 o 
   5  13   1      157.71      166.18     19.07 o 
   6  13   1        4.65       -5.56     12.59 o 
   7  13   1       19.82       28.01     17.48 o 
   8  13   1        8.95       14.97     14.79 o 
  -8  14   1        0.72      -12.27     26.57 o 
  -7  14   1       22.07       11.20     15.22 o 
  -6  14   1       39.20       31.87     15.73 o 
  -5  14   1        8.99       16.84     13.97 o 
  -4  14   1       24.09       22.48     10.86 o 
  -3  14   1       19.36       12.39     11.00 o 
  -2  14   1       60.39       76.12     14.41 o 
  -1  14   1       83.52       64.23     11.75 o 
   0  14   1        1.15       -9.32      9.32 o 
   1  14   1       14.62        2.31      9.14 o 
   2  14   1       18.78       11.97      9.75 o 
   3  14   1       19.76       20.47     12.02 o 
   4  14   1       25.22       29.84     20.62 o 
   5  14   1       51.17       49.42     15.38 o 
   6  14   1       16.45       22.40     15.53 o 
   7  14   1        0.14       13.87     15.87 o 
  -7  15   1       23.36      -20.97     28.67 o 
  -6  15   1       66.48       35.01     17.13 o 
  -5  15   1        0.66       18.79     14.29 o 
  -4  15   1       22.63       11.76     20.62 o 
  -3  15   1      233.63      234.96     20.48 o 
  -2  15   1      451.29      487.97     21.89 o 
  -1  15   1      315.68      301.67     17.91 o 
   0  15   1       26.27       14.29     10.89 o 
   1  15   1      199.28      217.36     16.27 o 
   2  15   1       24.12       27.41     10.99 o 
   3  15   1        3.86       20.27     16.92 o 
   4  15   1        3.20        4.26     18.21 o 
   5  15   1        9.72       -0.70     15.57 o 
   6  15   1       83.45      120.00     25.43 o 
  -5  16   1        8.34        8.27     19.52 o 
  -4  16   1       10.30       13.20     18.99 o 
  -3  16   1      115.48      132.98     18.32 o 
  -2  16   1        6.24       -2.95     13.45 o 
  -1  16   1      107.69      105.11     15.74 o 
   0  16   1      273.26      311.70     19.72 o 
   1  16   1       84.05       99.79     14.36 o 
   2  16   1      122.67      130.44     15.29 o 
   3  16   1      496.27      500.45     35.59 o 
   4  16   1      105.33      126.64     25.21 o 
   5  16   1        0.11       12.86     19.23 o 
  -4  17   1        8.54       -2.80     29.36 o 
  -3  17   1       72.40       79.69     34.61 o 
  -2  17   1      295.64      312.38     43.14 o 
  -1  17   1      101.11      137.50     20.69 o 
   0  17   1       13.48        7.14     11.88 o 
   1  17   1      161.22      157.18     17.02 o 
   2  17   1      145.83      107.79     18.73 o 
   3  17   1       14.79       23.77     19.77 o 
  -2  18   1       14.11       28.09     20.02 o 
  -1  18   1       66.00       71.82     15.34 o 
   0  18   1       32.68       18.14     13.57 o 
   1  18   1        0.16       -0.07     12.84 o 
 -12   0   2       15.95       44.75     32.16 o 
 -11   0   2      242.42      311.82     41.95 o 
 -10   0   2       86.45       51.04     25.17 o 
  -9   0   2      116.68      127.13     18.88 o 
  -8   0   2     1960.11     2062.80     50.31 o 
  -7   0   2     2418.41     2406.33     51.12 o 
  -6   0   2     2009.36     2234.40     57.66 o 
  -5   0   2    11383.73    11065.68    105.43 o 
  -4   0   2     2025.47     1786.91     25.00 o 
  -3   0   2     5498.46     5980.90     68.98 o 
  -2   0   2     1576.72     1471.30     23.71 o 
  -1   0   2    21942.94    21259.68    402.36 o 
   0   0   2    32575.52    33102.87    333.54 o 
   1   0   2       45.70       39.00      3.68 o 
   2   0   2      977.46     1083.26     37.05 o 
   3   0   2     2452.87     1947.91     25.71 o 
   4   0   2       13.56       34.15      5.20 o 
   5   0   2      220.53      258.73     11.45 o 
   6   0   2     2444.57     2569.07     53.13 o 
   7   0   2     2930.64     2981.04     58.02 o 
   8   0   2      860.47      904.00     51.74 o 
   9   0   2      317.76      292.24     36.36 o 
  10   0   2      519.88      525.76     47.54 o 
  11   0   2       80.05       83.20     32.16 o 
  12   0   2        2.41      -27.97     27.97 o 
 -12   1   2        0.70      -24.47     25.87 o 
 -11   1   2       68.95       99.02     22.49 o 
 -10   1   2      189.14      165.30     22.49 o 
  -9   1   2       68.03       77.66     11.48 o 
  -8   1   2       36.24       57.02      9.84 o 
  -7   1   2      231.72      246.25     12.84 o 
  -6   1   2     1560.01     1628.19     22.96 o 
  -5   1   2      618.84      620.72     18.85 o 
  -4   1   2     2331.48     2563.61     22.54 o 
  -3   1   2       14.71       33.98      3.38 o 
  -2   1   2    31149.80    32343.89    208.17 o 
  -1   1   2     4257.33     4265.67     47.93 o 
   0   1   2     2373.34     2544.98     22.19 o 
   1   1   2    29021.87    29753.67    190.78 o 
   2   1   2     6007.21     6078.31     45.67 o 
   3   1   2      921.94      947.48     11.69 o 
   4   1   2     2314.32     1979.74     20.35 o 
   5   1   2     1358.26     1417.69     20.61 o 
   6   1   2      109.89      109.00      6.78 o 
   7   1   2       56.61       62.16      7.73 o 
   8   1   2      296.71      265.77     22.95 o 
   9   1   2      148.77      204.14     22.98 o 
  10   1   2       57.85       58.80     19.26 o 
  11   1   2        0.65       -0.37     19.76 o 
  12   1   2       66.32       71.93     25.69 o 
 -12   2   2        3.19       12.58     30.76 o 
 -11   2   2       34.78       34.96     27.27 o 
 -10   2   2      194.15      204.03     24.09 o 
  -9   2   2       14.33       11.57     12.94 o 
  -8   2   2      697.24      714.15     21.14 o 
  -7   2   2     1136.69     1146.22     21.05 o 
  -6   2   2        0.83        1.10      5.07 o 
  -5   2   2      975.18      954.91     13.38 o 
  -4   2   2     2202.39     2167.33     23.82 o 
  -3   2   2      140.79      141.25      5.39 o 
  -2   2   2        4.24        3.25      3.36 o 
  -1   2   2      483.18      500.91      7.35 o 
   0   2   2      233.93      261.97      5.11 o 
   1   2   2      493.58      458.45      8.10 o 
   2   2   2     2232.73     2396.75     25.79 o 
   3   2   2      110.35      101.73      5.15 o 
   4   2   2     2584.45     2865.37     26.07 o 
   5   2   2     2338.42     2473.95     27.25 o 
   6   2   2      568.55      564.05     18.65 o 
   7   2   2     1016.83      997.96     23.80 o 
   8   2   2       13.13       10.36      9.83 o 
   9   2   2      156.54      160.27     22.46 o 
  10   2   2      109.43      137.94     22.98 o 
  11   2   2        2.39      -13.82     18.53 o 
  12   2   2       23.17        4.99     21.24 o 
 -12   3   2        4.14       23.07     30.76 o 
 -11   3   2       17.25       11.89     25.17 o 
 -10   3   2      145.69      181.71     22.67 o 
  -9   3   2      281.30      290.90     30.66 o 
  -8   3   2        7.90        8.15      8.05 o 
  -7   3   2      196.33      201.99     11.72 o 
  -6   3   2      528.35      490.85     13.28 o 
  -5   3   2       22.22       13.49      3.25 o 
  -4   3   2      361.24      361.65      7.22 o 
  -3   3   2      149.31      108.64      8.28 o 
  -2   3   2     1475.67     1523.11     21.15 o 
  -1   3   2     1467.27     1582.76     16.20 o 
   0   3   2     1802.31     1937.37     16.41 o 
   1   3   2       37.34       47.78      2.91 o 
   2   3   2      432.78      419.18      7.45 o 
   3   3   2       90.72       77.77      4.11 o 
   4   3   2       43.39       63.29      4.48 o 
   5   3   2        2.31        6.18      3.69 o 
   6   3   2      376.27      408.43     14.83 o 
   7   3   2        0.70       -0.77      7.45 o 
   8   3   2      254.25      296.84     19.52 o 
   9   3   2       53.76       40.13     16.42 o 
  10   3   2        0.73       -6.07     16.06 o 
  11   3   2        0.99        3.28     19.11 o 
 -12   4   2       90.71      128.64     39.85 o 
 -11   4   2       71.65       78.30     34.96 o 
 -10   4   2        3.60       18.80     17.47 o 
  -9   4   2      144.22      154.38     20.98 o 
  -8   4   2      839.64      880.41     40.83 o 
  -7   4   2      560.25      529.31     15.61 o 
  -6   4   2        4.55        2.46      5.06 o 
  -5   4   2     2332.36     2088.78     21.73 o 
  -4   4   2     4534.86     4428.60     35.14 o 
  -3   4   2        8.23       19.88      2.70 o 
  -2   4   2     1448.66     1424.17     17.13 o 
  -1   4   2      652.99      562.68      9.65 o 
   0   4   2     6764.80     6609.08     49.43 o 
   1   4   2      830.75      842.63     10.88 o 
   2   4   2     2392.84     2334.23     21.39 o 
   3   4   2     6587.73     6100.14     49.19 o 
   4   4   2        9.63        6.43      3.11 o 
   5   4   2      510.94      553.19     11.63 o 
   6   4   2      745.32      731.85     19.07 o 
   7   4   2     2249.55     2293.63     37.70 o 
   8   4   2      239.58      250.57     15.32 o 
   9   4   2       18.61        8.27     15.79 o 
  10   4   2        9.36       23.38     25.52 o 
  11   4   2       46.01       55.93     32.86 o 
 -12   5   2        0.15       54.53     34.96 o 
 -11   5   2       29.24       65.02     34.26 o 
 -10   5   2      301.56      275.12     27.86 o 
  -9   5   2       74.74      117.50     20.97 o 
  -8   5   2      139.47      161.89     15.30 o 
  -7   5   2      714.73      679.91     19.90 o 
  -6   5   2     2494.54     2457.21     31.27 o 
  -5   5   2     1778.46     1864.19     26.89 o 
  -4   5   2       35.88       41.97      4.02 o 
  -3   5   2     7040.22     6869.61     49.12 o 
  -2   5   2     5554.59     5407.36     39.59 o 
  -1   5   2      272.80      246.22      8.49 o 
   0   5   2     6529.78     6794.97     52.18 o 
   1   5   2     4255.86     3948.76     31.64 o 
   2   5   2     9101.13     9314.38     63.66 o 
   3   5   2        3.43       -1.44      2.49 o 
   4   5   2      757.32      603.12     24.23 o 
   5   5   2      962.53      874.24     16.88 o 
   6   5   2      718.99      751.87     17.35 o 
   7   5   2        0.21        0.60      7.63 o 
   8   5   2      388.74      441.88     24.22 o 
   9   5   2      151.93      156.31     17.19 o 
  10   5   2       14.92       44.75     28.67 o 
  11   5   2        0.75        5.59     30.76 o 
 -11   6   2       91.25      130.04     39.15 o 
 -10   6   2       17.04       18.18     25.87 o 
  -9   6   2      147.54      142.77     25.87 o 
  -8   6   2      605.97      648.47     31.23 o 
  -7   6   2       95.19      100.05     10.75 o 
  -6   6   2      533.88      542.89     17.48 o 
  -5   6   2     1674.79     1646.68     25.05 o 
  -4   6   2     1946.48     2050.03     21.82 o 
  -3   6   2      849.82      841.49     12.32 o 
  -2   6   2      420.33      544.31      9.43 o 
  -1   6   2     3055.64     3022.79     26.51 o 
   0   6   2      852.57      833.25     12.32 o 
   1   6   2        3.37        1.50      2.91 o 
   2   6   2        2.78       -0.05      3.06 o 
   3   6   2     1570.23     1431.13     18.19 o 
   4   6   2       58.93       85.02      9.07 o 
   5   6   2        0.20       -1.88      4.62 o 
   6   6   2       28.78       21.64      7.93 o 
   7   6   2      243.15      267.14     15.03 o 
   8   6   2       85.45       80.40     11.73 o 
   9   6   2      260.20      250.74     25.28 o 
  10   6   2      275.28      306.93     44.75 o 
  11   6   2       31.77       41.95     34.96 o 
 -11   7   2        0.41       16.18     20.69 o 
 -10   7   2        1.54       -8.86     17.78 o 
  -9   7   2       33.98       12.74     16.29 o 
  -8   7   2      156.62      134.40     15.60 o 
  -7   7   2      261.77      245.14     17.05 o 
  -6   7   2      225.85      244.78     13.83 o 
  -5   7   2      483.26      468.06     22.60 o 
  -4   7   2       92.62      109.80      9.93 o 
  -3   7   2      244.23      259.17      7.64 o 
  -2   7   2       89.90       82.54      4.86 o 
  -1   7   2       53.14       77.24      5.00 o 
   0   7   2     2947.82     3223.69     29.32 o 
   1   7   2     1560.98     1626.81     22.67 o 
   2   7   2      795.50      812.69     18.92 o 
   3   7   2      557.63      540.85     11.71 o 
   4   7   2      245.51      231.52     10.58 o 
   5   7   2        7.85       -0.44      4.90 o 
   6   7   2       15.58       12.20      7.82 o 
   7   7   2       15.86       13.53      8.67 o 
   8   7   2        2.69        0.03     11.29 o 
   9   7   2       39.74        7.06     22.72 o 
  10   7   2        5.69       13.28     26.57 o 
 -11   8   2       12.61       42.32     22.17 o 
 -10   8   2       56.60       59.08     21.26 o 
  -9   8   2      127.90      134.50     23.22 o 
  -8   8   2       16.67      -10.14     14.42 o 
  -7   8   2       22.76       27.75     13.40 o 
  -6   8   2       20.99       15.07      8.41 o 
  -5   8   2      261.07      248.71     13.56 o 
  -4   8   2      531.46      521.17     14.00 o 
  -3   8   2      671.45      708.83     15.58 o 
  -2   8   2       68.26       69.65      6.97 o 
  -1   8   2     1520.98     1388.18     18.14 o 
   0   8   2     3557.90     3404.67     38.02 o 
   1   8   2        5.19        3.51      4.22 o 
   2   8   2     1914.07     1917.30     23.00 o 
   3   8   2     3271.47     3098.08     33.96 o 
   4   8   2      205.15      194.82      8.52 o 
   5   8   2       34.73       26.41      6.67 o 
   6   8   2        1.63       11.61      8.95 o 
   7   8   2       75.20       87.66     24.33 o 
   8   8   2      103.49       92.22     15.97 o 
   9   8   2        0.13        9.62     12.87 o 
  10   8   2       70.49       46.14     29.36 o 
 -10   9   2      181.84      208.05     40.55 o 
  -9   9   2      250.15      248.86     21.93 o 
  -8   9   2       11.91       12.05     12.45 o 
  -7   9   2      426.74      419.04     23.11 o 
  -6   9   2      960.11      987.06     25.62 o 
  -5   9   2      130.48      133.25     13.83 o 
  -4   9   2      314.05      305.88     14.41 o 
  -3   9   2     2356.84     2420.15     34.38 o 
  -2   9   2      495.88      414.74     12.64 o 
  -1   9   2     1080.82     1138.76     19.80 o 
   0   9   2      836.49      826.15     14.81 o 
   1   9   2      877.90      855.12     15.36 o 
   2   9   2     1695.19     1717.75     22.55 o 
   3   9   2       96.90       98.64      7.03 o 
   4   9   2     1347.92     1362.70     23.77 o 
   5   9   2     1508.92     1510.92     29.93 o 
   6   9   2      696.11      700.91     27.17 o 
   7   9   2       13.28        2.00     10.82 o 
   8   9   2      464.90      554.76     28.04 o 
   9   9   2      382.88      391.12     36.02 o 
  10   9   2       15.23       11.19     29.36 o 
 -10  10   2        0.78       -7.78     19.52 o 
  -9  10   2       37.24       42.96     15.47 o 
  -8  10   2      233.48      264.80     21.93 o 
  -7  10   2       54.58       36.28     17.12 o 
  -6  10   2        0.09       -8.08      8.08 o 
  -5  10   2      294.26      273.58     23.01 o 
  -4  10   2      308.03      316.14     27.28 o 
  -3  10   2      631.66      647.45     16.78 o 
  -2  10   2      324.54      357.09     12.83 o 
  -1  10   2     1448.32     1364.41     23.00 o 
   0  10   2     2011.05     2031.49     28.35 o 
   1  10   2      179.16      176.66      8.69 o 
   2  10   2     3045.42     3010.20     37.44 o 
   3  10   2     3173.91     3199.90     37.22 o 
   4  10   2      116.17      101.48     10.53 o 
   5  10   2      480.96      432.64     22.45 o 
   6  10   2      196.50      219.82     44.73 o 
   7  10   2      287.54      345.22     23.48 o 
   8  10   2       57.67       36.60     15.06 o 
   9  10   2        0.91       17.76     14.81 o 
  10  10   2       14.46       30.76     30.06 o 
 -10  11   2       18.92      -17.48     27.27 o 
  -9  11   2        8.42        6.37     20.29 o 
  -8  11   2        5.12       21.57     14.66 o 
  -7  11   2      161.43      144.31     18.72 o 
  -6  11   2      488.70      468.06     29.91 o 
  -5  11   2       38.22       52.84     10.63 o 
  -4  11   2      610.15      631.05     21.16 o 
  -3  11   2      347.02      339.94     14.35 o 
  -2  11   2       21.88       21.44      7.18 o 
  -1  11   2       68.17       58.27      7.79 o 
   0  11   2       81.82       74.36      8.00 o 
   1  11   2      437.75      462.58     18.11 o 
   2  11   2      723.35      746.21     18.64 o 
   3  11   2      103.20      117.97     14.52 o 
   4  11   2       16.45       26.94      8.93 o 
   5  11   2      163.31      185.21     17.45 o 
   6  11   2      275.47      341.00     32.25 o 
   7  11   2        2.65      -13.57     13.57 o 
   8  11   2      272.09      243.71     21.93 o 
   9  11   2       93.56       75.22     18.46 o 
  -9  12   2        0.99        0.49     16.11 o 
  -8  12   2       19.95       19.21     16.18 o 
  -7  12   2        5.47        7.38     16.39 o 
  -6  12   2       30.79       23.37     12.57 o 
  -5  12   2        5.98       18.42     10.36 o 
  -4  12   2       24.06       14.89      9.52 o 
  -3  12   2        5.95       -0.98      7.22 o 
  -2  12   2      140.05      153.40     10.92 o 
  -1  12   2        0.03       -1.41      6.50 o 
   0  12   2       61.30       44.83      7.97 o 
   1  12   2       55.87       58.78      9.66 o 
   2  12   2        5.78       -3.90      7.37 o 
   3  12   2      200.04      202.57     12.39 o 
   4  12   2      436.02      440.85     25.02 o 
   5  12   2        4.00        2.61     12.57 o 
   6  12   2       35.28       34.35     15.35 o 
   7  12   2       14.98       -3.88     12.07 o 
   8  12   2        8.14       -3.81     14.66 o 
   9  12   2        1.92       29.82     17.20 o 
  -8  13   2        0.22       26.48     15.83 o 
  -7  13   2       27.60       45.92     16.11 o 
  -6  13   2      244.91      216.24     20.81 o 
  -5  13   2       18.38       36.85     11.82 o 
  -4  13   2       37.04       33.96     11.06 o 
  -3  13   2      246.61      258.32     16.33 o 
  -2  13   2      726.87      738.34     20.29 o 
  -1  13   2       28.88       19.99      7.92 o 
   0  13   2       97.68       67.68     10.39 o 
   1  13   2      129.92      176.09     14.71 o 
   2  13   2      192.95      197.65     13.89 o 
   3  13   2      247.30      253.85     18.83 o 
   4  13   2      390.15      421.77     24.19 o 
   5  13   2      633.82      602.96     39.81 o 
   6  13   2        1.47       26.22     14.38 o 
   7  13   2       81.91       70.17     19.18 o 
   8  13   2       55.85       72.54     18.65 o 
  -8  14   2       28.33       19.23     21.75 o 
  -7  14   2      121.12      164.93     24.73 o 
  -6  14   2        1.63        7.33     14.26 o 
  -5  14   2      417.09      421.00     25.46 o 
  -4  14   2      200.33      229.55     18.67 o 
  -3  14   2       59.80       49.04     11.99 o 
  -2  14   2       36.42       28.69     10.41 o 
  -1  14   2     1098.58     1049.92     28.05 o 
   0  14   2      808.95      867.14     25.42 o 
   1  14   2        6.12       -6.02      8.64 o 
   2  14   2      100.76      105.40     12.60 o 
   3  14   2      361.75      359.76     22.32 o 
   4  14   2      336.75      324.22     29.12 o 
   5  14   2        0.16        3.61     24.12 o 
   6  14   2      139.83      136.10     20.15 o 
   7  14   2      273.77      287.96     27.38 o 
  -7  15   2        1.52      -18.18     27.97 o 
  -6  15   2      149.71      171.33     21.75 o 
  -5  15   2      148.89      184.91     20.96 o 
  -4  15   2        4.51      -10.36     10.36 o 
  -3  15   2      113.20      104.58     16.88 o 
  -2  15   2      280.26      297.98     18.24 o 
  -1  15   2       72.93       54.08     12.03 o 
   0  15   2      251.52      206.45     16.04 o 
   1  15   2      352.91      423.15     20.55 o 
   2  15   2      127.89      129.70     17.16 o 
   3  15   2        1.58       13.22     13.53 o 
   4  15   2       71.88       83.23     28.67 o 
   5  15   2      188.62      265.62     94.04 o 
   6  15   2      124.09      143.57     26.70 o 
  -6  16   2        3.00       38.45     30.76 o 
  -5  16   2        3.40        8.76     17.97 o 
  -4  16   2        6.91       21.32     19.28 o 
  -3  16   2       16.58       38.81     15.37 o 
  -2  16   2        4.93      -12.58     12.58 o 
  -1  16   2      135.22      133.80     16.65 o 
   0  16   2       94.39       94.37     13.88 o 
   1  16   2        0.12       -7.21     10.68 o 
   2  16   2       88.00       64.65     16.01 o 
   3  16   2      176.83      212.92     28.18 o 
   4  16   2       26.77      -16.06     31.46 o 
   5  16   2        2.48       15.50     20.02 o 
  -4  17   2        0.20        9.09     29.36 o 
  -3  17   2       50.27       37.30     19.88 o 
  -2  17   2       28.57       39.73     16.27 o 
  -1  17   2        0.03       -4.47     11.83 o 
   0  17   2       14.65        8.36     11.85 o 
   1  17   2       96.11       98.04     15.32 o 
   2  17   2        0.41      -12.12     17.69 o 
   3  17   2       28.72       53.61     21.74 o 
  -2  18   2       51.34       71.79     22.23 o 
  -1  18   2       31.75       47.31     17.03 o 
   0  18   2       37.94       21.96     13.61 o 
   1  18   2        2.44       17.30     18.99 o 
 -12   1   3       27.72       48.24     30.76 o 
 -11   1   3      230.71      191.57     34.96 o 
 -10   1   3      230.69      272.03     20.16 o 
  -9   1   3       38.16       32.01     10.12 o 
  -8   1   3      533.35      496.03     18.52 o 
  -7   1   3      431.73      498.74     36.43 o 
  -6   1   3      132.51      121.38      8.29 o 
  -5   1   3       74.50       94.99      5.00 o 
  -4   1   3      639.55      735.37     12.40 o 
  -3   1   3    12627.12    12636.29     87.83 o 
  -2   1   3    40787.68    41895.89    301.70 o 
  -1   1   3       56.68       43.65      2.87 o 
   0   1   3      239.79      323.25      5.78 o 
   1   1   3    10754.09    11190.31     87.79 o 
   2   1   3     7087.85     7018.88     52.58 o 
   3   1   3       74.00       83.98      3.92 o 
   4   1   3     7714.32     7645.01     59.84 o 
   5   1   3      445.61      435.87     10.26 o 
   6   1   3      223.59      238.08     11.36 o 
   7   1   3        0.93        2.86      7.08 o 
   8   1   3      331.03      398.74     27.74 o 
   9   1   3      145.92       99.92     29.71 o 
  10   1   3        0.03        1.23     17.05 o 
  11   1   3       29.03       30.76     21.74 o 
 -12   2   3       89.26       98.58     36.36 o 
 -11   2   3       31.84       22.37     27.97 o 
 -10   2   3        1.52      -15.38     15.38 o 
  -9   2   3      286.54      299.71     27.59 o 
  -8   2   3      834.02      840.24     29.57 o 
  -7   2   3        1.55       -6.43      6.43 o 
  -6   2   3      222.51      264.71     10.09 o 
  -5   2   3     2256.60     2046.51     24.72 o 
  -4   2   3     8768.10     9090.66     68.95 o 
  -3   2   3     1323.65     1344.59     16.14 o 
  -2   2   3    68203.70    68632.35    485.00 o 
  -1   2   3    17493.05    17327.19    114.20 o 
   0   2   3      818.61      840.65      9.94 o 
   1   2   3     1385.38     1427.39     15.54 o 
   2   2   3     2213.55     2070.07     21.42 o 
   3   2   3     8323.26     8263.15     71.91 o 
   4   2   3       43.41       32.31      3.63 o 
   5   2   3      313.29      384.67     10.76 o 
   6   2   3     2105.94     2109.48     48.16 o 
   7   2   3     2400.84     2524.02     38.58 o 
   8   2   3      546.63      527.81     23.67 o 
   9   2   3       24.17       43.66     24.82 o 
  10   2   3      379.08      472.62     65.72 o 
  11   2   3      252.30      277.46     35.66 o 
 -12   3   3        0.01       -6.29     27.27 o 
 -11   3   3       94.33       52.44     29.36 o 
 -10   3   3      412.03      415.06     39.50 o 
  -9   3   3      545.42      557.10     24.45 o 
  -8   3   3      536.36      537.99     18.97 o 
  -7   3   3     1985.84     1958.86     28.21 o 
  -6   3   3     1854.96     1850.29     25.53 o 
  -5   3   3      864.51      961.09     20.37 o 
  -4   3   3     1301.10     1354.69     18.50 o 
  -3   3   3     5535.39     5111.63     41.81 o 
  -2   3   3     2550.45     2729.91     24.81 o 
  -1   3   3     4576.76     4935.71     38.66 o 
   0   3   3      317.12      375.23      7.89 o 
   1   3   3    21345.58    21473.36    142.33 o 
   2   3   3    11006.05    11105.16     80.24 o 
   3   3   3     3131.45     3279.55     27.63 o 
   4   3   3     4955.39     4616.95     37.62 o 
   5   3   3     2794.93     2752.71     31.98 o 
   6   3   3      545.96      523.15     17.01 o 
   7   3   3      946.55      878.89     23.02 o 
   8   3   3      149.63      152.13     23.99 o 
   9   3   3        3.02        9.14     15.43 o 
  10   3   3      106.12       90.59     37.75 o 
  11   3   3        8.62        7.98     19.52 o 
 -12   4   3       29.10       64.32     35.66 o 
 -11   4   3        0.13        9.27     17.30 o 
 -10   4   3       10.06       32.22     17.11 o 
  -9   4   3      113.06       73.37     17.50 o 
  -8   4   3       11.10        3.17     12.54 o 
  -7   4   3      117.83       99.12      8.39 o 
  -6   4   3       36.26       48.51      6.44 o 
  -5   4   3      605.90      628.88     13.82 o 
  -4   4   3     3116.13     3203.86     31.80 o 
  -3   4   3     1850.32     1909.79     17.86 o 
  -2   4   3      666.91      644.51     11.83 o 
  -1   4   3       70.19      106.49      6.62 o 
   0   4   3      483.00      548.29      8.62 o 
   1   4   3     6737.40     6906.21     48.10 o 
   2   4   3      949.09     1012.66     19.86 o 
   3   4   3     1698.12     1871.50     26.35 o 
   4   4   3        1.27       -1.03      3.17 o 
   5   4   3        2.96        0.59      4.48 o 
   6   4   3      289.00      286.23     11.66 o 
   7   4   3        3.39        0.44      7.45 o 
   8   4   3      187.37      150.74     22.31 o 
   9   4   3        6.04        2.72     11.85 o 
  10   4   3       37.19       26.43     18.77 o 
  11   4   3      101.23       89.49     37.75 o 
 -12   5   3        5.64       44.75     32.86 o 
 -11   5   3        0.03        6.55     18.80 o 
 -10   5   3        0.27       -1.48     16.46 o 
  -9   5   3      101.75       69.87     19.93 o 
  -8   5   3      487.13      497.09     22.91 o 
  -7   5   3      118.39       94.59     10.51 o 
  -6   5   3      732.66      676.56     18.90 o 
  -5   5   3      625.38      665.44     14.45 o 
  -4   5   3      656.46      707.61     11.01 o 
  -3   5   3     1388.33     1383.74     18.30 o 
  -2   5   3      487.02      508.02     10.52 o 
  -1   5   3      300.56      324.69      9.40 o 
   0   5   3        3.52        9.03      2.72 o 
   1   5   3        3.83        4.00      2.72 o 
   2   5   3      808.99      818.58     13.03 o 
   3   5   3      353.45      362.96      8.81 o 
   4   5   3       33.55       45.77      6.67 o 
   5   5   3       25.08       16.60      5.42 o 
   6   5   3      170.07      170.90     15.41 o 
   7   5   3      242.84      229.57     14.08 o 
   8   5   3        6.18        2.82     10.88 o 
   9   5   3       67.79       50.77     14.61 o 
  10   5   3        5.16      -25.17     25.17 o 
  11   5   3       26.17       40.55     31.46 o 
 -11   6   3       47.70       40.63     20.90 o 
 -10   6   3      101.99       50.25     19.49 o 
  -9   6   3      187.89      241.50     46.84 o 
  -8   6   3       73.06      107.72     12.14 o 
  -7   6   3       30.16       24.33      8.61 o 
  -6   6   3      402.23      409.02     18.88 o 
  -5   6   3     2090.39     2072.07     32.24 o 
  -4   6   3       58.88       67.44      5.57 o 
  -3   6   3      775.09      760.07     14.15 o 
  -2   6   3      490.54      683.93     13.16 o 
  -1   6   3      246.36      261.77     11.20 o 
   0   6   3     8098.60     8259.11     63.60 o 
   1   6   3      280.97      295.06      8.03 o 
   2   6   3      848.25      795.85     12.83 o 
   3   6   3     9777.26     9977.92     70.74 o 
   4   6   3     1793.57     1854.58     22.33 o 
   5   6   3     1087.34     1127.59     22.74 o 
   6   6   3     2099.62     2062.87     42.38 o 
   7   6   3      339.75      363.68     25.68 o 
   8   6   3      140.21      137.02     15.04 o 
   9   6   3      269.81      315.88     40.20 o 
  10   6   3       88.32      111.86     36.36 o 
  11   6   3        6.33       43.35     32.86 o 
 -11   7   3       90.71       93.52     24.16 o 
 -10   7   3       62.33       54.08     20.30 o 
  -9   7   3       15.03       -6.12     15.73 o 
  -8   7   3        2.47       -1.06     10.25 o 
  -7   7   3      444.71      438.38     18.13 o 
  -6   7   3     4988.33     4937.30     73.87 o 
  -5   7   3      754.33      678.22     24.31 o 
  -4   7   3      220.68      215.61      9.07 o 
  -3   7   3     2410.06     2149.79     26.51 o 
  -2   7   3     1829.60     1793.49     19.36 o 
  -1   7   3       77.24       83.21      7.61 o 
   0   7   3     5024.33     5026.69     40.77 o 
   1   7   3     6798.61     6574.85     50.41 o 
   2   7   3     1042.57     1145.38     18.81 o 
   3   7   3       17.46        7.52      3.96 o 
   4   7   3      650.91      597.00     15.06 o 
   5   7   3       75.35       69.84      7.59 o 
   6   7   3      163.70      181.00     13.03 o 
   7   7   3       27.45        9.50      8.73 o 
   8   7   3      926.02      997.41     46.14 o 
   9   7   3      673.03      711.91     68.52 o 
  10   7   3       36.86       72.71     31.46 o 
 -11   8   3      161.08      133.64     55.58 o 
 -10   8   3        4.28        7.97     18.49 o 
  -9   8   3      137.78       93.09     21.16 o 
  -8   8   3      128.13      165.43     30.42 o 
  -7   8   3      139.91      132.80     12.55 o 
  -6   8   3        1.02        5.26      8.01 o 
  -5   8   3     1519.02     1615.53     30.32 o 
  -4   8   3     1319.74     1325.64     30.78 o 
  -3   8   3     1280.17     1273.39     20.82 o 
  -2   8   3      761.86      859.47     17.95 o 
  -1   8   3      529.08      483.18     10.82 o 
   0   8   3      765.53      710.62     13.21 o 
   1   8   3        8.83       11.33      4.08 o 
   2   8   3      991.15      965.49     16.10 o 
   3   8   3     2775.50     2842.97     30.26 o 
   4   8   3      656.33      619.52     16.06 o 
   5   8   3        1.21        2.49      5.98 o 
   6   8   3      284.26      250.18     19.98 o 
   7   8   3      745.97      784.66     29.40 o 
   8   8   3       22.51        1.00     16.08 o 
   9   8   3       43.24       60.83     20.27 o 
  10   8   3      172.24      308.32     46.84 o 
 -11   9   3       12.32       23.77     28.67 o 
 -10   9   3        2.30       -3.73     19.65 o 
  -9   9   3        1.99      -15.52     15.52 o 
  -8   9   3       31.60       23.07     12.53 o 
  -7   9   3       30.25       22.33      9.56 o 
  -6   9   3        3.27       -6.67      7.70 o 
  -5   9   3       74.90       72.87     10.05 o 
  -4   9   3        5.87        9.26      6.89 o 
  -3   9   3      817.31      829.56     17.80 o 
  -2   9   3      569.14      565.98     17.56 o 
  -1   9   3       38.39       38.99      6.04 o 
   0   9   3       62.54       56.00      5.76 o 
   1   9   3     1066.85      982.79     16.78 o 
   2   9   3     1398.11     1488.24     30.12 o 
   3   9   3       17.99       16.36      5.37 o 
   4   9   3      707.57      736.10     18.16 o 
   5   9   3      373.39      362.31     14.07 o 
   6   9   3       27.61       14.76     11.40 o 
   7   9   3       14.35        1.00     11.15 o 
   8   9   3       13.57       18.04     14.20 o 
   9   9   3       10.05       -1.94     16.92 o 
  10   9   3        1.08        7.02     20.69 o 
 -10  10   3        7.80       23.84     37.75 o 
  -9  10   3      137.00      145.67     30.26 o 
  -8  10   3       89.64      144.45     18.00 o 
  -7  10   3       40.88       29.29     14.02 o 
  -6  10   3      115.95      113.73     12.71 o 
  -5  10   3      153.86      177.78     19.43 o 
  -4  10   3       40.76       38.21      8.94 o 
  -3  10   3        0.05       -3.22      5.50 o 
  -2  10   3       45.77       41.46      6.76 o 
  -1  10   3      251.30      239.27     10.84 o 
   0  10   3      208.56      224.79     10.72 o 
   1  10   3      116.78      114.50      7.70 o 
   2  10   3      766.68      802.78     16.80 o 
   3  10   3       40.52       55.95      7.03 o 
   4  10   3      115.86      119.13     11.39 o 
   5  10   3      340.07      319.08     19.78 o 
   6  10   3        2.78       -2.88     10.65 o 
   7  10   3        5.37       13.35     12.30 o 
   8  10   3        2.70       17.66     13.89 o 
   9  10   3        7.54       -5.09     14.79 o 
 -10  11   3       23.13       -4.89     27.27 o 
  -9  11   3       17.48      -12.52     21.24 o 
  -8  11   3        6.26        0.10     13.27 o 
  -7  11   3       85.36      114.74     17.05 o 
  -6  11   3      267.44      275.90     27.04 o 
  -5  11   3      153.60      159.77     23.41 o 
  -4  11   3      107.91      109.87     13.22 o 
  -3  11   3      592.18      592.52     17.13 o 
  -2  11   3      422.21      452.70     18.77 o 
  -1  11   3       46.32       68.93      8.08 o 
   0  11   3      508.12      447.97     14.95 o 
   1  11   3     1898.81     1990.14     29.72 o 
   2  11   3       35.63       38.11      6.80 o 
   3  11   3      560.62      540.67     19.43 o 
   4  11   3      153.80      165.63     13.14 o 
   5  11   3      222.16      207.25     18.56 o 
   6  11   3       58.00       52.27     14.33 o 
   7  11   3       52.68       77.67     15.83 o 
   8  11   3      227.12      203.00     28.90 o 
   9  11   3       43.37       53.04     17.46 o 
  -9  12   3      238.90      170.80     26.58 o 
  -8  12   3      312.08      310.66     30.14 o 
  -7  12   3       40.65       28.50     14.08 o 
  -6  12   3      155.61      198.98     20.99 o 
  -5  12   3      792.38      795.35     28.95 o 
  -4  12   3      285.80      314.02     18.57 o 
  -3  12   3       48.91       66.98     10.70 o 
  -2  12   3      367.03      309.52     15.71 o 
  -1  12   3      492.53      482.44     16.04 o 
   0  12   3      453.36      452.96     16.42 o 
   1  12   3      414.19      437.60     15.47 o 
   2  12   3       40.09       62.57     10.39 o 
   3  12   3      286.16      338.97     27.22 o 
   4  12   3       98.89      116.73     13.24 o 
   5  12   3      190.68      180.40     17.88 o 
   6  12   3      258.60      266.51     21.92 o 
   7  12   3      140.69      170.15     23.79 o 
   8  12   3        3.30       -9.03     14.92 o 
  -8  13   3        2.38       16.28     14.49 o 
  -7  13   3       42.23       29.15     14.27 o 
  -6  13   3      211.78      252.09     22.55 o 
  -5  13   3        7.39       13.11     10.80 o 
  -4  13   3      223.12      242.21     16.80 o 
  -3  13   3      605.59      611.20     22.76 o 
  -2  13   3      291.06      361.66     15.74 o 
  -1  13   3       40.17       31.72      8.55 o 
   0  13   3      149.22      136.38     16.97 o 
   1  13   3       38.07       38.68     12.21 o 
   2  13   3       29.07       15.14     10.80 o 
   3  13   3      115.27      115.43     15.65 o 
   4  13   3      167.27      186.01     17.90 o 
   5  13   3        3.08        8.66     12.77 o 
   6  13   3        4.36        5.94     13.57 o 
   7  13   3        2.71        7.69     15.34 o 
   8  13   3       30.30        9.16     15.94 o 
  -8  14   3        5.01        1.60     19.03 o 
  -7  14   3        5.60       -2.53     14.09 o 
  -6  14   3        2.53       11.23     14.89 o 
  -5  14   3        0.34        4.19     11.15 o 
  -4  14   3        1.28        3.48     10.58 o 
  -3  14   3        0.07       -9.57      9.57 o 
  -2  14   3        9.91       -2.71      8.16 o 
  -1  14   3       43.28       47.70     11.24 o 
   0  14   3       74.99       86.17     12.14 o 
   1  14   3        2.31        1.71      9.04 o 
   2  14   3      101.49       92.92     15.33 o 
   3  14   3      198.95      209.80     18.96 o 
   4  14   3        2.12       -2.33     15.52 o 
   5  14   3       46.73       36.31     21.67 o 
   6  14   3       45.92       30.18     18.99 o 
   7  14   3        4.66        6.53     15.54 o 
  -7  15   3       27.75       67.06     22.73 o 
  -6  15   3        3.17        8.81     15.09 o 
  -5  15   3       61.91       36.69     16.33 o 
  -4  15   3       37.23       25.00     12.09 o 
  -3  15   3        0.94      -10.22     10.22 o 
  -2  15   3       67.69       60.46     16.90 o 
  -1  15   3       46.50       38.11     11.69 o 
   0  15   3        0.48        6.57     10.59 o 
   1  15   3       11.12       18.43     11.02 o 
   2  15   3        1.71      -11.26     12.06 o 
   3  15   3       67.67       56.60     14.76 o 
   4  15   3      135.70      167.65     46.14 o 
   5  15   3      123.94       95.05     24.82 o 
   6  15   3        5.34       25.43     21.24 o 
  -6  16   3        0.26       -6.99     28.67 o 
  -5  16   3        5.52       -6.27     13.85 o 
  -4  16   3      101.55       95.40     17.81 o 
  -3  16   3       48.63       44.14     15.39 o 
  -2  16   3      139.44      130.57     17.70 o 
  -1  16   3      572.71      565.39     24.17 o 
   0  16   3      301.21      282.99     18.79 o 
   1  16   3        0.90        0.18     12.90 o 
   2  16   3      139.34      128.43     30.44 o 
   3  16   3      122.55      137.92     24.59 o 
   4  16   3       56.55       58.01     21.69 o 
  -4  17   3        1.79       25.45     20.48 o 
  -3  17   3       99.08      105.35     19.10 o 
  -2  17   3       86.51       86.02     17.99 o 
  -1  17   3        0.05        9.35     12.49 o 
   0  17   3       64.72       61.84     14.08 o 
   1  17   3      174.50      190.26     20.55 o 
   2  17   3       43.22       64.09     17.89 o 
   3  17   3        8.94       25.17     20.69 o 
  -1  18   3       45.69       48.27     17.14 o 
   0  18   3        5.95        0.76     15.33 o 
   1  18   3        2.36       22.04     20.02 o 
 -11   0   4       10.94       33.56     25.87 o 
 -10   0   4      267.87      253.27     24.96 o 
  -9   0   4        8.14        1.25     21.67 o 
  -8   0   4      295.05      271.61     21.01 o 
  -7   0   4      979.69      917.74     41.25 o 
  -6   0   4      164.62      270.11     25.87 o 
  -5   0   4      730.24      631.90     14.45 o 
  -4   0   4      804.48      753.17     28.67 o 
  -3   0   4    17438.96    18740.73    161.05 o 
  -2   0   4     1501.00     1769.68     21.84 o 
  -1   0   4     3265.17     3150.45     43.20 o 
   0   0   4      891.98      884.27     26.99 o 
   1   0   4       64.42       64.12      3.83 o 
   2   0   4    36145.90    36746.05    408.40 o 
   3   0   4     7935.55     7757.85     91.93 o 
   4   0   4      250.75      279.25     14.74 o 
   5   0   4     4332.62     4364.79     53.21 o 
   6   0   4     1446.95     1382.87     42.30 o 
   7   0   4      977.19      968.69     33.94 o 
   8   0   4       44.37       23.84     14.03 o 
   9   0   4      622.70      585.89     48.24 o 
  10   0   4      333.20      295.04     40.55 o 
  11   0   4      131.66      139.83     38.45 o 
 -12   1   4        1.86       -4.89     27.97 o 
 -11   1   4       80.83       46.84     27.97 o 
 -10   1   4      301.54      358.11     19.45 o 
  -9   1   4     1085.27     1113.16     38.18 o 
  -8   1   4        5.21       -3.44      7.28 o 
  -7   1   4     2160.49     2093.54     33.61 o 
  -6   1   4     1928.77     1958.56     27.29 o 
  -5   1   4       82.30       93.37      5.83 o 
  -4   1   4      553.19      526.85     11.78 o 
  -3   1   4     7009.90     6807.18     51.75 o 
  -2   1   4    10097.19    10554.27     66.43 o 
  -1   1   4     3964.27     4349.79     33.27 o 
   0   1   4     1255.34     1517.96     15.12 o 
   1   1   4      296.00      354.21     10.25 o 
   2   1   4      210.52      233.91      6.57 o 
   3   1   4     2013.62     1957.58     22.18 o 
   4   1   4     1756.15     1700.53     20.17 o 
   5   1   4     1995.55     1825.82     24.57 o 
   6   1   4      193.73      218.46     13.73 o 
   7   1   4      289.27      288.61     14.73 o 
   8   1   4     1417.68     1506.50     37.88 o 
   9   1   4      173.68      183.84     26.92 o 
  10   1   4       43.48       40.98     19.52 o 
  11   1   4      184.27      219.23     28.92 o 
 -12   2   4        0.14       37.75     32.16 o 
 -11   2   4        0.13       -3.50     16.61 o 
 -10   2   4        0.73       23.35     16.22 o 
  -9   2   4        7.06       11.22      9.57 o 
  -8   2   4      126.63      128.43     13.93 o 
  -7   2   4        1.58        9.66      8.42 o 
  -6   2   4       23.60       25.17      5.62 o 
  -5   2   4       95.30       81.38      5.95 o 
  -4   2   4       79.97       75.87      5.15 o 
  -3   2   4     3369.48     3458.93     31.58 o 
  -2   2   4     1628.26     1747.35     15.66 o 
  -1   2   4    10303.84    10466.80     71.81 o 
   0   2   4      239.73      237.72      5.26 o 
   1   2   4     1250.75     1411.28     16.27 o 
   2   2   4     3567.96     3400.17     31.29 o 
   3   2   4     2074.83     2214.07     24.72 o 
   4   2   4      320.03      348.98     16.63 o 
   5   2   4     1363.67     1270.97     28.64 o 
   6   2   4       77.60       85.24      8.87 o 
   7   2   4       47.47       53.72      9.68 o 
   8   2   4       50.52       55.21     12.93 o 
   9   2   4        5.92       -1.51     22.72 o 
  10   2   4       62.68       41.48     19.03 o 
  11   2   4       18.74       34.32     20.41 o 
 -12   3   4        8.85       25.17     32.16 o 
 -11   3   4       80.32       76.68     21.67 o 
 -10   3   4      105.94      109.28     20.51 o 
  -9   3   4       25.39        9.86     11.26 o 
  -8   3   4        8.42        7.27     10.03 o 
  -7   3   4       41.32       36.13      8.25 o 
  -6   3   4       14.81       27.61      7.58 o 
  -5   3   4        1.14        1.29      4.15 o 
  -4   3   4     2360.82     2449.49     26.29 o 
  -3   3   4     3021.84     3046.23     28.58 o 
  -2   3   4      452.92      459.66     11.99 o 
  -1   3   4     1218.96     1266.68     15.33 o 
   0   3   4      191.41      181.77      5.07 o 
   1   3   4     3275.64     3359.73     26.74 o 
   2   3   4     1434.79     1629.05     23.70 o 
   3   3   4     3011.65     3170.23     32.28 o 
   4   3   4       26.81       11.55      4.39 o 
   5   3   4      121.33      119.24      7.88 o 
   6   3   4       53.70       41.77     10.29 o 
   7   3   4       45.19       43.00      9.34 o 
   8   3   4        9.91       -6.91      9.72 o 
   9   3   4       84.55       96.76     20.90 o 
  10   3   4        0.50      -16.72     16.72 o 
  11   3   4        1.20      -18.11     18.11 o 
 -12   4   4       40.03       87.39     36.36 o 
 -11   4   4       28.08       22.75     18.80 o 
 -10   4   4        1.73      -15.36     17.83 o 
  -9   4   4      103.26      118.95     15.49 o 
  -8   4   4      795.81      801.66     27.73 o 
  -7   4   4       40.04       44.72      8.41 o 
  -6   4   4      980.24     1019.06     18.83 o 
  -5   4   4     5305.13     4995.43     46.21 o 
  -4   4   4       10.46       11.99      4.42 o 
  -3   4   4     2728.80     3063.25     29.08 o 
  -2   4   4     7372.10     6966.14     54.26 o 
  -1   4   4      224.88      210.58      6.79 o 
   0   4   4     1355.29     1311.28     17.94 o 
   1   4   4     6601.81     6668.49     47.58 o 
   2   4   4    10652.69    11558.73     76.45 o 
   3   4   4     1432.92     1219.06     26.04 o 
   4   4   4      233.17      218.18      9.99 o 
   5   4   4      370.48      391.65     12.59 o 
   6   4   4     1875.97     1793.11     27.62 o 
   7   4   4      382.00      398.77     22.85 o 
   8   4   4       14.36       13.46     11.37 o 
   9   4   4      150.45      183.61     27.95 o 
  10   4   4      183.06      193.79     27.18 o 
  11   4   4       23.09       -2.16     30.06 o 
 -12   5   4       32.57       41.25     33.56 o 
 -11   5   4      230.02      273.80     29.47 o 
 -10   5   4      154.27      155.24     23.48 o 
  -9   5   4       40.48       -3.28     23.42 o 
  -8   5   4      810.14      803.16     28.08 o 
  -7   5   4     2647.91     2653.18     40.11 o 
  -6   5   4      658.08      629.20     18.50 o 
  -5   5   4       92.67      101.59      8.78 o 
  -4   5   4      104.71       91.97      4.29 o 
  -3   5   4     4592.98     4334.73     40.41 o 
  -2   5   4     2677.62     2700.22     29.61 o 
  -1   5   4     2288.32     2392.73     25.47 o 
   0   5   4     4122.47     4015.06     32.57 o 
   1   5   4     8395.38     7833.30     55.45 o 
   2   5   4      117.54      142.06      6.74 o 
   3   5   4      191.57      168.93      7.05 o 
   4   5   4     2074.45     1904.93     26.12 o 
   5   5   4     1159.48     1105.98     20.81 o 
   6   5   4       74.99       81.17      8.41 o 
   7   5   4      800.07      711.70     26.64 o 
   8   5   4      935.85     1021.57     33.03 o 
   9   5   4      221.61      176.98     18.87 o 
  10   5   4        4.31      -15.62     18.00 o 
 -11   6   4        0.18      -13.98     20.28 o 
 -10   6   4       75.34       68.89     20.51 o 
  -9   6   4      252.27      213.38     23.97 o 
  -8   6   4      672.59      723.77     27.11 o 
  -7   6   4       93.88      101.42     11.01 o 
  -6   6   4      230.10      251.58     13.38 o 
  -5   6   4      389.20      379.72     14.64 o 
  -4   6   4      890.72      856.18     15.08 o 
  -3   6   4     3042.25     3213.89     33.12 o 
  -2   6   4     1879.55     1718.95     22.10 o 
  -1   6   4     3328.24     3475.03     29.79 o 
   0   6   4      929.44      876.73     14.50 o 
   1   6   4     1499.23     1624.69     18.97 o 
   2   6   4     3224.66     2958.20     28.39 o 
   3   6   4      935.83      859.62     14.15 o 
   4   6   4       66.06       78.39      7.09 o 
   5   6   4      573.00      587.58     30.66 o 
   6   6   4      167.53      181.75     10.91 o 
   7   6   4      165.64      174.09     13.69 o 
   8   6   4       65.25       75.42     14.92 o 
   9   6   4       25.65        4.60     27.75 o 
  10   6   4      143.12      104.17     35.66 o 
 -11   7   4       13.41       -4.84     20.11 o 
 -10   7   4       54.64       38.65     18.53 o 
  -9   7   4      292.54      268.90     83.55 o 
  -8   7   4       11.80        7.95      9.33 o 
  -7   7   4      255.81      262.10     19.68 o 
  -6   7   4       95.29      108.03     11.81 o 
  -5   7   4       50.11       39.66      9.69 o 
  -4   7   4      275.94      259.64     20.49 o 
  -3   7   4      154.74      145.47      7.66 o 
  -2   7   4       94.43       94.75      6.78 o 
  -1   7   4      320.91      316.29      8.44 o 
   0   7   4      157.20      136.99      6.86 o 
   1   7   4       83.88       99.26     10.26 o 
   2   7   4       21.82       24.05      4.34 o 
   3   7   4      188.91      181.25      9.09 o 
   4   7   4      354.85      326.36     12.06 o 
   5   7   4       10.43        5.80      6.00 o 
   6   7   4        7.30        4.76      6.68 o 
   7   7   4        0.55        9.31      9.06 o 
   8   7   4       58.83       51.60     14.08 o 
   9   7   4        0.27       -6.03     16.92 o 
  10   7   4       11.64       37.05     30.06 o 
 -11   8   4        2.36      -14.44     20.11 o 
 -10   8   4       23.32       20.51     19.52 o 
  -9   8   4       70.29       59.14     19.30 o 
  -8   8   4      305.42      339.63     18.57 o 
  -7   8   4      125.51      110.29     11.85 o 
  -6   8   4      125.07      126.91     11.74 o 
  -5   8   4     1309.21     1244.16     36.03 o 
  -4   8   4      152.99      157.58     12.51 o 
  -3   8   4      154.38      166.18      8.99 o 
  -2   8   4     2717.72     2631.88     46.31 o 
  -1   8   4      897.53      895.21     20.69 o 
   0   8   4      216.37      235.37      8.39 o 
   1   8   4       57.52       44.51      5.11 o 
   2   8   4      106.71       91.21      6.57 o 
   3   8   4      111.12      111.22      8.37 o 
   4   8   4       35.21       33.55      6.82 o 
   5   8   4        2.58        5.42      6.07 o 
   6   8   4      197.27      225.12     15.03 o 
   7   8   4      243.44      287.73     20.08 o 
   8   8   4       29.45       17.97     17.83 o 
   9   8   4       69.28       38.45     19.76 o 
  10   8   4       86.10      131.19     45.79 o 
 -11   9   4       32.01        8.39     29.36 o 
 -10   9   4       41.38       24.32     21.67 o 
  -9   9   4        0.07       -6.86     17.05 o 
  -8   9   4      253.30      273.66     39.95 o 
  -7   9   4      159.69      183.96     14.68 o 
  -6   9   4       57.72       70.36     10.64 o 
  -5   9   4      328.57      303.78     15.62 o 
  -4   9   4      357.37      365.56     29.57 o 
  -3   9   4     1563.45     1541.31     30.24 o 
  -2   9   4     1141.77     1098.05     51.57 o 
  -1   9   4      474.94      543.22     22.09 o 
   0   9   4     3357.90     3271.04     37.05 o 
   1   9   4     7266.92     7126.61     57.24 o 
   2   9   4      412.73      451.65     12.43 o 
   3   9   4      682.35      676.09     20.06 o 
   4   9   4      482.52      528.27     17.38 o 
   5   9   4      704.79      709.40     22.40 o 
   6   9   4        0.50       -9.55      9.55 o 
   7   9   4      116.24      127.29     16.76 o 
   8   9   4      124.65      130.45     18.08 o 
   9   9   4       52.26       44.10     20.97 o 
  10   9   4       26.88       37.75     31.46 o 
 -10  10   4        8.36       45.76     22.98 o 
  -9  10   4      175.54      175.42     25.37 o 
  -8  10   4      635.23      620.18     48.29 o 
  -7  10   4        0.16       -1.92      9.69 o 
  -6  10   4      394.96      407.19     28.04 o 
  -5  10   4     2716.30     2751.48     53.79 o 
  -4  10   4      440.82      502.29     18.77 o 
  -3  10   4      625.39      616.18     18.20 o 
  -2  10   4      535.59      535.86     23.11 o 
  -1  10   4      102.22      105.97     10.46 o 
   0  10   4     1013.46     1006.80     32.30 o 
   1  10   4      153.35      167.05      9.77 o 
   2  10   4     1829.74     1842.14     25.39 o 
   3  10   4      628.57      665.01     17.96 o 
   4  10   4     1258.30     1279.08     25.10 o 
   5  10   4       56.21       46.28     12.61 o 
   6  10   4      608.64      582.65     37.35 o 
   7  10   4      348.37      354.67     23.88 o 
   8  10   4        8.90      -12.76     12.76 o 
   9  10   4       71.27       54.04     22.18 o 
  -9  11   4        6.22      -13.99     13.99 o 
  -8  11   4        4.79       13.64     13.27 o 
  -7  11   4       54.99       30.68     11.95 o 
  -6  11   4        7.36        1.41      9.77 o 
  -5  11   4        1.62       -1.29      8.94 o 
  -4  11   4      594.29      564.49     23.56 o 
  -3  11   4      287.14      262.38     16.78 o 
  -2  11   4      749.95      705.73     18.18 o 
  -1  11   4      150.42      126.72      9.72 o 
   0  11   4      102.93      107.81      9.50 o 
   1  11   4     1441.97     1367.19     45.61 o 
   2  11   4       33.19       30.14      8.37 o 
   3  11   4      756.70      729.66     25.98 o 
   4  11   4       86.62       96.96     11.78 o 
   5  11   4      188.14      151.82     16.52 o 
   6  11   4        1.74       16.26     18.33 o 
   7  11   4       77.68       47.02     15.26 o 
   8  11   4       74.34       65.81     20.29 o 
   9  11   4        5.02       -5.01     20.25 o 
  -9  12   4       14.86        6.07     16.10 o 
  -8  12   4        0.01      -12.52     12.52 o 
  -7  12   4        4.42       -1.01     12.94 o 
  -6  12   4       52.04       24.87     13.22 o 
  -5  12   4       61.37       54.07     12.11 o 
  -4  12   4        5.44        1.73      8.39 o 
  -3  12   4        4.18        0.38      8.47 o 
  -2  12   4       14.17       15.65      7.19 o 
  -1  12   4        8.23       14.64      7.33 o 
   0  12   4       84.69       88.85      9.41 o 
   1  12   4      451.01      464.95     19.99 o 
   2  12   4      132.55      141.25     15.31 o 
   3  12   4      386.59      423.54     22.05 o 
   4  12   4        7.97       -7.52      9.01 o 
   5  12   4       45.90       60.83     14.75 o 
   6  12   4        2.89       13.81     13.07 o 
   7  12   4       50.30       42.68     16.92 o 
   8  12   4        0.17       11.94     15.85 o 
  -8  13   4        6.47        2.38     14.68 o 
  -7  13   4      120.84      109.48     18.96 o 
  -6  13   4      104.84      108.87     14.55 o 
  -5  13   4        1.30       -8.75     10.01 o 
  -4  13   4      188.50      182.61     15.64 o 
  -3  13   4      614.30      560.68     22.00 o 
  -2  13   4      109.98      118.55     11.07 o 
  -1  13   4      228.70      222.50     15.12 o 
   0  13   4      121.31      123.15     10.90 o 
   1  13   4        5.60        0.04      8.78 o 
   2  13   4      178.94      168.53     16.87 o 
   3  13   4       60.00       61.94     13.94 o 
   4  13   4      749.90      767.71     36.08 o 
   5  13   4      397.14      329.72     28.66 o 
   6  13   4        1.55        3.71     13.85 o 
   7  13   4       36.02       39.27     17.57 o 
  -8  14   4       68.31        6.99     25.17 o 
  -7  14   4       29.37       38.09     17.03 o 
  -6  14   4      163.86      149.98     19.88 o 
  -5  14   4      601.24      593.88     49.65 o 
  -4  14   4      409.09      423.07     21.17 o 
  -3  14   4       63.83       44.87     11.79 o 
  -2  14   4      325.54      296.77     25.93 o 
  -1  14   4      810.49      891.70     23.44 o 
   0  14   4      198.99      190.08     15.36 o 
   1  14   4        3.87        2.08      9.55 o 
   2  14   4      374.06      401.89     23.89 o 
   3  14   4      395.51      401.75     23.87 o 
   4  14   4       58.43       73.25     38.80 o 
   5  14   4       23.98       43.49     37.40 o 
   6  14   4       74.66       69.29     22.23 o 
   7  14   4       82.81       48.94     32.16 o 
  -7  15   4        1.04       -3.12     19.76 o 
  -6  15   4        3.35      -13.43     13.43 o 
  -5  15   4       10.28        8.49     12.36 o 
  -4  15   4       52.82       41.02     12.84 o 
  -3  15   4      193.99      204.41     17.27 o 
  -2  15   4      273.30      250.01     20.82 o 
  -1  15   4        6.18        0.72     10.25 o 
   0  15   4      445.99      435.22     21.09 o 
   1  15   4      638.88      642.66     33.25 o 
   2  15   4       29.10       15.65     15.26 o 
   3  15   4       63.99       52.10     15.56 o 
   4  15   4      201.75      205.00     27.14 o 
   5  15   4      231.08      205.77     27.90 o 
   6  15   4       24.35       61.53     30.76 o 
  -6  16   4        2.99        7.69     30.06 o 
  -5  16   4        9.55       17.31     15.09 o 
  -4  16   4        1.04       12.19     12.12 o 
  -3  16   4        0.00       -3.24     14.52 o 
  -2  16   4       22.72       15.93     13.85 o 
  -1  16   4       19.28       12.02     19.38 o 
   0  16   4       20.35       17.19     11.98 o 
   1  16   4        2.84        6.48     13.68 o 
   2  16   4       16.48       12.72     14.65 o 
   3  16   4       26.19       40.00     15.95 o 
   4  16   4       38.20       25.81     20.75 o 
  -4  17   4       27.37       15.54     19.80 o 
  -3  17   4       24.93       51.96     17.41 o 
  -2  17   4        0.24        4.57     14.43 o 
  -1  17   4        0.69       -1.41     14.12 o 
   0  17   4       29.97       44.47     16.01 o 
   1  17   4        0.09        4.47     28.94 o 
   2  17   4       19.20       26.77     16.08 o 
   3  17   4        9.39       19.58     27.97 o 
   0  18   4       49.70       37.45     19.49 o 
 -11   1   5      196.45      206.24     32.16 o 
 -10   1   5      105.34      132.04     20.58 o 
  -9   1   5       32.04       22.63      9.97 o 
  -8   1   5      218.90      240.47     13.97 o 
  -7   1   5      433.28      433.05     22.50 o 
  -6   1   5      188.76      215.60     12.87 o 
  -5   1   5      285.59      266.81      8.85 o 
  -4   1   5      383.36      369.94      9.15 o 
  -3   1   5     7884.72     7911.98     53.18 o 
  -2   1   5     3054.32     3354.26     28.18 o 
  -1   1   5        3.47       15.24      2.47 o 
   0   1   5     6257.17     5937.87     41.00 o 
   1   1   5      308.43      318.93     14.65 o 
   2   1   5      135.22      148.36      8.33 o 
   3   1   5     3612.08     3977.15     56.73 o 
   4   1   5      919.09      852.71     17.08 o 
   5   1   5       32.70       30.17      6.80 o 
   6   1   5       15.23       22.26      7.40 o 
   7   1   5       42.90       44.96      9.58 o 
   8   1   5       79.92       75.58     18.47 o 
   9   1   5      147.72      136.96     22.46 o 
  10   1   5        0.23      -12.58     16.31 o 
  11   1   5       51.38       58.08     23.48 o 
 -12   2   5       68.26       44.75     32.86 o 
 -11   2   5       68.78       44.96     33.56 o 
 -10   2   5      233.94      217.56     19.37 o 
  -9   2   5      750.22      857.07     29.53 o 
  -8   2   5      201.11      186.29     17.86 o 
  -7   2   5     1589.78     1611.50     34.18 o 
  -6   2   5     1315.15     1218.37     19.91 o 
  -5   2   5     3144.04     3081.49     32.36 o 
  -4   2   5      372.74      450.04     15.99 o 
  -3   2   5      497.57      545.46     10.33 o 
  -2   2   5     3624.48     3281.86     25.89 o 
  -1   2   5     6051.95     5853.14     40.94 o 
   0   2   5       10.28       17.09      2.41 o 
   1   2   5     1739.73     1687.80     16.37 o 
   2   2   5     4436.29     4134.43     37.26 o 
   3   2   5     5707.84     5678.35     53.08 o 
   4   2   5      954.44      888.64     21.33 o 
   5   2   5     2225.51     2089.09     31.29 o 
   6   2   5     3031.17     2989.22     42.81 o 
   7   2   5        7.26       -1.30      7.60 o 
   8   2   5        0.44       -0.34     10.88 o 
   9   2   5      189.21      254.28     26.20 o 
  10   2   5      143.30      154.09     31.11 o 
  11   2   5        5.19       36.08     22.49 o 
 -12   3   5       49.21       80.40     36.36 o 
 -11   3   5       52.94       72.82     21.01 o 
 -10   3   5      184.61      172.86     28.88 o 
  -9   3   5       44.09       66.06     13.25 o 
  -8   3   5        2.85       -8.00     11.61 o 
  -7   3   5      746.67      780.07     20.85 o 
  -6   3   5     1857.39     1930.53     26.34 o 
  -5   3   5        6.15        0.75      4.68 o 
  -4   3   5    11712.36    12230.73     90.11 o 
  -3   3   5    16619.01    16645.65    104.02 o 
  -2   3   5        5.09        2.48      2.83 o 
  -1   3   5      421.30      461.92      7.89 o 
   0   3   5     6404.08     5838.79     41.88 o 
   1   3   5     1402.59     1264.79     14.26 o 
   2   3   5      380.00      477.50     10.88 o 
   3   3   5      233.50      327.87     14.75 o 
   4   3   5     2184.23     2029.47     29.08 o 
   5   3   5      858.13      887.67     18.08 o 
   6   3   5      339.40      323.37     18.01 o 
   7   3   5       83.10       65.23     11.24 o 
   8   3   5       52.38       45.65     13.34 o 
   9   3   5      325.64      307.77     22.54 o 
  10   3   5       26.77       19.64     26.22 o 
  11   3   5      158.33      175.14     27.93 o 
 -12   4   5       15.47       14.47     21.47 o 
 -11   4   5        2.85        0.48     34.61 o 
 -10   4   5      258.40      256.58     26.64 o 
  -9   4   5      612.36      591.80     33.37 o 
  -8   4   5       99.02      105.64     13.98 o 
  -7   4   5      427.04      434.51     20.40 o 
  -6   4   5      894.94      883.75     31.38 o 
  -5   4   5     1767.43     1671.47     23.54 o 
  -4   4   5       41.14       75.80      5.42 o 
  -3   4   5     1295.24     1386.70     17.78 o 
  -2   4   5     1656.53     1584.53     19.46 o 
  -1   4   5      211.86      183.63      5.39 o 
   0   4   5      290.02      313.36     11.23 o 
   1   4   5      140.27      141.30      5.32 o 
   2   4   5     2440.84     2393.26     22.68 o 
   3   4   5     5566.10     5823.73     51.94 o 
   4   4   5     1398.92     1379.23     21.91 o 
   5   4   5      998.27      976.38     21.08 o 
   6   4   5      573.90      578.31     30.05 o 
   7   4   5      185.57      218.70     17.61 o 
   8   4   5       50.01       46.17     17.79 o 
   9   4   5       26.59       22.28     13.97 o 
  10   4   5        0.69       14.82     18.99 o 
  11   4   5        0.09        2.80     27.27 o 
 -12   5   5        0.43      -10.66     19.30 o 
 -11   5   5        2.36      -16.68     16.68 o 
 -10   5   5       14.20        6.46     16.51 o 
  -9   5   5       84.33       54.29     18.18 o 
  -8   5   5       99.03      111.02     14.52 o 
  -7   5   5      450.18      438.11     19.58 o 
  -6   5   5        9.27       12.16      6.87 o 
  -5   5   5      649.10      697.69     18.17 o 
  -4   5   5       29.90       26.33      8.85 o 
  -3   5   5      353.90      346.70      9.48 o 
  -2   5   5      142.47      166.96      7.12 o 
  -1   5   5     1391.87     1511.37     17.70 o 
   0   5   5      285.86      324.31      7.98 o 
   1   5   5     1699.86     1772.34     19.54 o 
   2   5   5     2865.49     3005.17     27.91 o 
   3   5   5      353.62      351.73     11.15 o 
   4   5   5      983.24      933.45     18.38 o 
   5   5   5     1010.67     1014.68     20.37 o 
   6   5   5       54.89       34.41      7.22 o 
   7   5   5       23.30       34.17      9.60 o 
   8   5   5        4.36      -10.34     10.34 o 
   9   5   5       14.88        8.65     15.72 o 
  10   5   5        5.19       -3.94     26.92 o 
 -11   6   5       33.94       61.15     22.46 o 
 -10   6   5        1.45       21.43     17.01 o 
  -9   6   5        1.42       -8.33     11.85 o 
  -8   6   5      798.40      790.94     30.44 o 
  -7   6   5      255.91      218.58     19.48 o 
  -6   6   5      170.39      138.62     10.95 o 
  -5   6   5     1130.10     1079.36     23.38 o 
  -4   6   5     1485.72     1480.49     29.35 o 
  -3   6   5      582.50      617.51     13.26 o 
  -2   6   5     3952.40     3647.31     36.47 o 
  -1   6   5     1261.70     1102.84     14.33 o 
   0   6   5        4.28        8.92      3.42 o 
   1   6   5     1524.21     1457.80     18.20 o 
   2   6   5      638.19      510.01     10.81 o 
   3   6   5      505.90      538.49     13.96 o 
   4   6   5        0.03       -4.64      4.64 o 
   5   6   5      233.13      207.82     10.92 o 
   6   6   5      570.37      585.18     17.28 o 
   7   6   5      217.89      208.83     17.62 o 
   8   6   5        0.11      -12.45     12.45 o 
   9   6   5      194.31      194.43     20.64 o 
  10   6   5       64.61       84.60     33.56 o 
 -11   7   5      270.90      283.95     31.95 o 
 -10   7   5       37.63       37.22     20.30 o 
  -9   7   5        0.65      -12.22     12.32 o 
  -8   7   5      122.65      152.71     17.12 o 
  -7   7   5     1403.18     1503.93     37.52 o 
  -6   7   5       86.40       79.25     10.19 o 
  -5   7   5       92.91      102.68     10.05 o 
  -4   7   5      951.25      865.92     21.70 o 
  -3   7   5      710.62      670.19     20.72 o 
  -2   7   5      550.61      500.91     12.76 o 
  -1   7   5       43.03       36.84      5.18 o 
   0   7   5     1148.46     1116.59     17.94 o 
   1   7   5     4254.79     4069.73     36.48 o 
   2   7   5      173.63      173.29      7.46 o 
   3   7   5     1422.07     1378.02     36.78 o 
   4   7   5     2042.79     2054.45     31.85 o 
   5   7   5      921.23      989.77     35.05 o 
   6   7   5        4.84       13.20      7.35 o 
   7   7   5      793.77      757.88     24.81 o 
   8   7   5      988.45      964.39     34.23 o 
   9   7   5       78.03       51.74     19.98 o 
  10   7   5       25.81        7.60     22.72 o 
 -11   8   5        7.36      -19.41     19.41 o 
 -10   8   5      105.74      132.90     25.58 o 
  -9   8   5       29.55       37.92     18.49 o 
  -8   8   5       18.99       24.91     12.44 o 
  -7   8   5        0.01       -8.08      8.08 o 
  -6   8   5      209.14      237.54     14.72 o 
  -5   8   5      881.13      880.27     23.09 o 
  -4   8   5      777.90      722.22     19.88 o 
  -3   8   5      402.52      411.43     14.30 o 
  -2   8   5     2020.47     2075.14     27.73 o 
  -1   8   5     3136.56     3032.55     34.56 o 
   0   8   5      125.79      139.95      8.92 o 
   1   8   5     2577.61     2576.60     30.32 o 
   2   8   5     3103.67     3029.80     38.98 o 
   3   8   5      637.74      690.32     16.95 o 
   4   8   5      124.16      126.21      9.30 o 
   5   8   5        5.58        4.45      6.66 o 
   6   8   5      710.19      723.28     20.21 o 
   7   8   5      121.48      105.83     13.41 o 
   8   8   5        0.16       13.33     17.05 o 
   9   8   5      169.70      214.20     27.77 o 
  10   8   5      111.16       87.39     32.16 o 
 -10   9   5        3.58      -12.83     18.61 o 
  -9   9   5        1.51       -2.77     16.56 o 
  -8   9   5       41.22       45.26     11.55 o 
  -7   9   5        0.47       -0.91      9.41 o 
  -6   9   5       48.41       34.68      9.45 o 
  -5   9   5        0.01       20.33      8.75 o 
  -4   9   5      175.89      167.30     12.05 o 
  -3   9   5       12.99       12.93      6.68 o 
  -2   9   5        8.70        4.85      5.58 o 
  -1   9   5       83.20       86.67     12.61 o 
   0   9   5      236.99      244.53     17.71 o 
   1   9   5      148.98      157.19      8.29 o 
   2   9   5       52.68       41.51      6.91 o 
   3   9   5      148.04      141.56     10.01 o 
   4   9   5      205.57      212.32     11.84 o 
   5   9   5      173.60      207.63     12.44 o 
   6   9   5      211.20      215.44     15.72 o 
   7   9   5      147.18      126.64     17.33 o 
   8   9   5       19.88       28.32     17.80 o 
   9   9   5        0.47        1.80     18.27 o 
 -10  10   5       13.34      -18.61     18.61 o 
  -9  10   5       65.72       72.33     21.48 o 
  -8  10   5        4.08        5.35     10.63 o 
  -7  10   5        7.01       18.51     10.22 o 
  -6  10   5       17.63       -4.27      8.73 o 
  -5  10   5       84.11      104.74     12.08 o 
  -4  10   5       15.05       21.85      8.92 o 
  -3  10   5       96.67       70.22     10.91 o 
  -2  10   5      319.44      311.13     19.57 o 
  -1  10   5      289.17      287.13     12.49 o 
   0  10   5        1.48        8.32      6.13 o 
   1  10   5      840.42      874.81     35.22 o 
   2  10   5      132.52      159.64     15.64 o 
   3  10   5      406.45      388.14     14.73 o 
   4  10   5      104.58       93.90     10.26 o 
   5  10   5        1.68       -7.05      7.05 o 
   6  10   5       15.91       14.39     12.97 o 
   7  10   5        4.65        0.55     11.81 o 
   8  10   5       31.16       16.26     17.61 o 
   9  10   5       43.19       36.87     21.40 o 
  -9  11   5       13.59       -1.33     19.52 o 
  -8  11   5      251.84      245.61     22.39 o 
  -7  11   5      166.07      199.02     16.40 o 
  -6  11   5        0.87       -8.89      8.89 o 
  -5  11   5      207.51      213.22     15.45 o 
  -4  11   5     1176.24     1086.10     39.46 o 
  -3  11   5        4.58        0.87      7.72 o 
  -2  11   5       77.31       69.81     12.67 o 
  -1  11   5       48.64       55.60      8.33 o 
   0  11   5     1624.35     1593.94     26.92 o 
   1  11   5     1823.30     1898.29     29.76 o 
   2  11   5       26.71       39.35     12.77 o 
   3  11   5     1087.94     1082.22     39.27 o 
   4  11   5      539.28      582.96     20.57 o 
   5  11   5      219.12      207.32     15.37 o 
   6  11   5       88.83       95.89     16.70 o 
   7  11   5      300.84      293.31     23.24 o 
   8  11   5       87.52       86.65     18.82 o 
  -9  12   5      136.10       91.14     25.95 o 
  -8  12   5      195.52      188.90     34.47 o 
  -7  12   5        0.90        1.94     10.66 o 
  -6  12   5      185.42      181.87     20.61 o 
  -5  12   5      559.07      491.99     24.53 o 
  -4  12   5      518.72      500.80     23.95 o 
  -3  12   5      154.99      142.53     13.09 o 
  -2  12   5      622.98      666.79     18.95 o 
  -1  12   5      632.72      678.74     18.87 o 
   0  12   5       15.16       11.55      7.59 o 
   1  12   5      570.82      517.35     24.40 o 
   2  12   5      703.68      728.75     29.16 o 
   3  12   5       79.96       91.27     14.12 o 
   4  12   5       33.33       27.23     13.69 o 
   5  12   5      245.20      263.70     21.64 o 
   6  12   5      479.56      490.45     30.73 o 
   7  12   5       59.18       69.87     17.17 o 
   8  12   5        1.61       -7.00     15.06 o 
  -8  13   5       43.94       63.17     18.83 o 
  -7  13   5      263.75      285.47     28.89 o 
  -6  13   5        3.41      -10.87     10.87 o 
  -5  13   5       27.01       21.27     10.79 o 
  -4  13   5      211.94      194.24     15.85 o 
  -3  13   5      203.10      199.94     15.61 o 
  -2  13   5       23.14       16.68      8.71 o 
  -1  13   5       47.85       31.06      8.60 o 
   0  13   5      100.25      118.97     11.62 o 
   1  13   5       56.54       57.00     11.29 o 
   2  13   5       23.74       16.09     11.69 o 
   3  13   5      215.81      261.83     22.66 o 
   4  13   5      387.43      401.64     23.49 o 
   5  13   5      232.66      247.24     27.43 o 
   6  13   5       20.85        6.34     18.00 o 
   7  13   5       65.21       68.58     18.10 o 
  -8  14   5        1.16      -22.37     22.37 o 
  -7  14   5        9.69       21.03     16.16 o 
  -6  14   5        0.84       -8.27     11.46 o 
  -5  14   5       24.05       17.50     11.46 o 
  -4  14   5      101.17       86.11     16.15 o 
  -3  14   5       17.13       21.19     10.91 o 
  -2  14   5      107.40       89.28     13.16 o 
  -1  14   5       61.84       71.73     10.79 o 
   0  14   5       55.83       52.74     11.43 o 
   1  14   5      134.54      126.55     16.24 o 
   2  14   5        8.67        3.98     11.69 o 
   3  14   5        6.98      -11.90     11.90 o 
   4  14   5        1.50       13.14     13.16 o 
   5  14   5        2.36       -4.19     16.31 o 
   6  14   5        2.99       14.99     18.77 o 
  -7  15   5       17.94       -9.09     26.57 o 
  -6  15   5       23.35       42.77     14.50 o 
  -5  15   5        1.62       -0.66     11.58 o 
  -4  15   5       36.07       42.59     12.91 o 
  -3  15   5      127.97      184.88     16.81 o 
  -2  15   5        4.24        1.10     10.79 o 
  -1  15   5      148.33      143.94     14.97 o 
   0  15   5      125.58      137.96     17.38 o 
   1  15   5       43.35       38.10     17.06 o 
   2  15   5        1.10       10.20     12.94 o 
   3  15   5       46.82       27.86     15.96 o 
   4  15   5       39.32       60.31     22.10 o 
   5  15   5        8.74       19.93     20.48 o 
  -5  16   5       38.36       38.59     14.40 o 
  -4  16   5       51.88       43.35     14.01 o 
  -3  16   5        0.67        1.11     13.83 o 
  -2  16   5      202.55      256.82     22.29 o 
  -1  16   5      252.71      266.17     31.43 o 
   0  16   5       43.39       60.61     16.08 o 
   1  16   5       11.82       26.74     15.61 o 
   2  16   5       68.50       78.05     16.29 o 
   3  16   5       89.19      118.75     19.29 o 
   4  16   5       12.69        8.66     20.25 o 
  -4  17   5      139.85      101.46     24.72 o 
  -3  17   5      158.49      159.83     21.77 o 
  -2  17   5       20.70       18.46     18.39 o 
  -1  17   5       36.01       32.35     20.48 o 
   0  17   5      183.79      162.07     25.02 o 
   1  17   5      136.82      129.86     19.07 o 
   2  17   5        0.83       -0.38     15.01 o 
 -11   0   6       29.17       13.28     23.07 o 
 -10   0   6      195.34      157.92     21.26 o 
  -9   0   6      473.71      553.03     30.16 o 
  -8   0   6      491.79      469.02     32.51 o 
  -7   0   6       22.73       28.87     11.12 o 
  -6   0   6     1174.41     1150.96     32.53 o 
  -5   0   6     6336.23     6397.36     77.74 o 
  -4   0   6      130.65      153.09     35.42 o 
  -3   0   6     1450.94     1441.29     22.06 o 
  -2   0   6     5056.24     4725.89     61.09 o 
  -1   0   6      389.80      390.74     10.49 o 
   0   0   6      350.82      290.51      9.23 o 
   1   0   6     8354.23     8135.06     89.43 o 
   2   0   6     5080.74     5129.36     54.20 o 
   3   0   6     4518.28     4436.27     58.66 o 
   4   0   6      115.72       99.40     26.92 o 
   5   0   6      732.66      689.14     26.86 o 
   6   0   6     3372.55     3302.76     65.98 o 
   7   0   6     1691.76     1711.62     48.33 o 
   8   0   6      176.96      195.75     22.10 o 
   9   0   6     1126.16     1158.49     69.91 o 
  10   0   6      213.98      190.17     37.75 o 
  11   0   6       13.00      -23.77     25.17 o 
 -11   1   6      133.57      143.84     28.63 o 
 -10   1   6       52.05       52.72     32.20 o 
  -9   1   6      102.59       78.05     12.37 o 
  -8   1   6       88.87      120.07     11.69 o 
  -7   1   6        3.50       -0.55      6.54 o 
  -6   1   6       61.45       53.21      8.82 o 
  -5   1   6      110.59      135.00     10.37 o 
  -4   1   6      993.29      927.59     12.08 o 
  -3   1   6     5148.93     5366.91     42.50 o 
  -2   1   6     2026.10     2259.93     30.17 o 
  -1   1   6      128.43      123.16      4.54 o 
   0   1   6    15827.84    14936.16     93.72 o 
   1   1   6      732.80      748.38     11.12 o 
   2   1   6     1009.56      960.97     14.85 o 
   3   1   6     7316.18     7201.76     59.16 o 
   4   1   6     5118.99     5212.71     48.07 o 
   5   1   6      229.66      207.49     11.85 o 
   6   1   6        1.46       -7.97      7.97 o 
   7   1   6      355.54      401.05     18.18 o 
   8   1   6      423.51      458.86     20.37 o 
   9   1   6      105.10       91.58     20.69 o 
  10   1   6       24.25       12.28     20.25 o 
  11   1   6       35.87       47.85     23.59 o 
 -12   2   6       20.07       31.69     20.83 o 
 -11   2   6       53.18       26.80     19.83 o 
 -10   2   6      134.56      121.69     16.35 o 
  -9   2   6      130.36      123.47     15.14 o 
  -8   2   6      404.23      389.76     36.33 o 
  -7   2   6        5.35        6.32      8.56 o 
  -6   2   6      485.50      530.26     16.50 o 
  -5   2   6      445.38      414.23     22.97 o 
  -4   2   6      562.28      566.91     16.30 o 
  -3   2   6     1747.83     1800.18     31.37 o 
  -2   2   6      272.32      272.05      8.05 o 
  -1   2   6     1185.15     1291.56     14.46 o 
   0   2   6      108.80      119.14      4.69 o 
   1   2   6     1512.18     1678.01     17.27 o 
   2   2   6       38.66       51.34      4.59 o 
   3   2   6     1014.84     1050.64     21.55 o 
   4   2   6      229.82      240.60     12.89 o 
   5   2   6        0.80       10.77      6.08 o 
   6   2   6       51.31       51.94      9.14 o 
   7   2   6       83.32       76.72     10.88 o 
   8   2   6       19.88        9.02      9.79 o 
   9   2   6      132.37      151.54     18.51 o 
  10   2   6       30.56       17.46     21.01 o 
  11   2   6        1.29       53.14     32.86 o 
 -12   3   6        5.17       -5.41     20.62 o 
 -11   3   6       67.47       76.69     22.37 o 
 -10   3   6       69.05       46.05     14.41 o 
  -9   3   6        3.03       -4.05     10.59 o 
  -8   3   6      109.91      128.21     18.53 o 
  -7   3   6      803.65      805.70     25.91 o 
  -6   3   6      556.31      579.44     14.60 o 
  -5   3   6     3771.29     3870.74     41.50 o 
  -4   3   6    10438.65    10727.83     81.16 o 
  -3   3   6     3059.19     3093.44     31.48 o 
  -2   3   6      105.96      120.21      5.70 o 
  -1   3   6      397.59      367.36      7.63 o 
   0   3   6     4225.12     4335.54     34.15 o 
   1   3   6      385.06      493.63      9.75 o 
   2   3   6     3319.54     3826.56     44.62 o 
   3   3   6       18.99       30.24      5.75 o 
   4   3   6      527.14      511.06     13.54 o 
   5   3   6     1463.44     1500.08     24.37 o 
   6   3   6      227.56      200.51     21.72 o 
   7   3   6       65.23       59.85     10.45 o 
   8   3   6        9.79       12.82     12.11 o 
   9   3   6        0.26       -2.05     13.00 o 
  10   3   6       17.77       36.01     20.76 o 
  11   3   6       41.97       25.87     32.16 o 
 -12   4   6        9.03       -7.17     19.48 o 
 -11   4   6        1.06        4.33     17.72 o 
 -10   4   6       70.42       66.75     15.41 o 
  -9   4   6      337.38      356.04     27.67 o 
  -8   4   6       53.94       58.23     13.18 o 
  -7   4   6      163.20      165.29     14.74 o 
  -6   4   6     1985.41     1989.47     31.88 o 
  -5   4   6     3433.59     3396.42     42.30 o 
  -4   4   6     1357.57     1284.74     19.82 o 
  -3   4   6     1997.96     2156.54     35.63 o 
  -2   4   6     3271.56     3154.89     31.42 o 
  -1   4   6     1828.69     1655.45     17.74 o 
   0   4   6      814.04      900.14     12.79 o 
   1   4   6     8266.71     8867.69     61.96 o 
   2   4   6     2242.70     2048.23     25.53 o 
   3   4   6      670.82      599.04     14.09 o 
   4   4   6      221.38      233.26     10.10 o 
   5   4   6     1710.56     1642.55     26.15 o 
   6   4   6      273.29      278.10     14.80 o 
   7   4   6       47.14       34.76     12.02 o 
   8   4   6      119.70      118.89     16.82 o 
   9   4   6      233.40      216.19     20.65 o 
  10   4   6       76.05       87.48     23.94 o 
 -12   5   6       38.03       22.43     22.68 o 
 -11   5   6       69.07       49.88     21.69 o 
 -10   5   6      172.19      217.79     20.70 o 
  -9   5   6       11.26        7.98     12.35 o 
  -8   5   6      911.74      823.85     29.15 o 
  -7   5   6      651.61      673.24     20.57 o 
  -6   5   6       22.16       30.10      7.84 o 
  -5   5   6      345.67      297.92     16.47 o 
  -4   5   6      147.49      107.76      8.61 o 
  -3   5   6      558.58      551.19     12.10 o 
  -2   5   6      289.84      281.81      9.36 o 
  -1   5   6     1263.78     1194.45     14.96 o 
   0   5   6     5993.87     5871.02     49.10 o 
   1   5   6     3157.35     3263.48     31.94 o 
   2   5   6      661.59      703.68     11.76 o 
   3   5   6     2341.00     2262.29     29.10 o 
   4   5   6     4036.73     3950.06     43.16 o 
   5   5   6       29.89       48.55      7.13 o 
   6   5   6      605.37      578.41     19.94 o 
   7   5   6     1325.64     1378.51     31.41 o 
   8   5   6      499.59      536.28     30.00 o 
   9   5   6       16.95       -8.25     12.88 o 
  10   5   6       61.78       53.44     24.12 o 
 -11   6   6       10.12        9.27     20.30 o 
 -10   6   6       51.15       37.19     35.31 o 
  -9   6   6      696.52      661.53     28.77 o 
  -8   6   6      454.73      500.85     24.20 o 
  -7   6   6        2.70       -0.09      7.88 o 
  -6   6   6      794.60      817.31     21.86 o 
  -5   6   6      819.21      777.52     20.29 o 
  -4   6   6       51.14       59.70      7.72 o 
  -3   6   6      209.10      190.71      9.98 o 
  -2   6   6     3134.82     3166.39     33.76 o 
  -1   6   6      475.40      504.11     13.36 o 
   0   6   6       99.16      118.98      5.95 o 
   1   6   6     2162.62     2368.78     25.09 o 
   2   6   6     1040.91      975.75     18.29 o 
   3   6   6      420.34      397.00     12.77 o 
   4   6   6        3.55        6.86      5.51 o 
   5   6   6      113.55       99.94      9.01 o 
   6   6   6      254.08      290.22     16.28 o 
   7   6   6      178.24      148.07     16.14 o 
   8   6   6        5.53        9.91     12.93 o 
   9   6   6      138.21      136.70     19.62 o 
  10   6   6       63.59       50.04     17.44 o 
 -11   7   6        6.11       13.64     20.25 o 
 -10   7   6       12.31       10.49     18.29 o 
  -9   7   6        3.69      -12.35     12.35 o 
  -8   7   6       64.12       83.00     14.75 o 
  -7   7   6      152.75      123.13     12.74 o 
  -6   7   6        0.97       -2.50      7.15 o 
  -5   7   6        1.60        1.29      6.49 o 
  -4   7   6        0.01       -5.71      5.71 o 
  -3   7   6       55.39       61.80      6.32 o 
  -2   7   6       93.80       95.55      7.25 o 
  -1   7   6       12.61       13.27      4.73 o 
   0   7   6      682.13      678.90     12.93 o 
   1   7   6      245.09      253.71      8.78 o 
   2   7   6     1409.96     1543.15     23.97 o 
   3   7   6       85.35      101.55      9.32 o 
   4   7   6        0.26        0.38      6.39 o 
   5   7   6      133.75      135.43     10.51 o 
   6   7   6        7.80       14.94      7.76 o 
   7   7   6        0.08       -1.30     11.72 o 
   8   7   6        1.56        2.61     13.11 o 
   9   7   6       20.89        2.71     14.52 o 
  10   7   6        0.34        0.70     27.97 o 
 -11   8   6       21.09       28.88     21.40 o 
 -10   8   6       59.33       79.62     22.89 o 
  -9   8   6       36.01       24.65     14.05 o 
  -8   8   6       10.67       18.51     11.94 o 
  -7   8   6       57.37       76.98     11.84 o 
  -6   8   6        1.26        0.47      7.75 o 
  -5   8   6       11.60        0.22      7.25 o 
  -4   8   6      290.79      320.93     14.56 o 
  -3   8   6        7.57        6.28      5.36 o 
  -2   8   6      931.80      950.54     18.79 o 
  -1   8   6      773.08      783.75     17.41 o 
   0   8   6       28.54       27.24      5.49 o 
   1   8   6      705.29      754.82     14.97 o 
   2   8   6     1361.71     1320.09     23.07 o 
   3   8   6        1.00       -4.31      5.59 o 
   4   8   6      585.16      583.36     26.40 o 
   5   8   6      302.22      331.46     14.40 o 
   6   8   6       52.82       46.56      9.25 o 
   7   8   6        0.26       -3.55     12.11 o 
   8   8   6        0.26        2.45     16.73 o 
   9   8   6       14.84        4.97     19.20 o 
 -10   9   6       40.74       37.39     29.71 o 
  -9   9   6        0.28       -2.26     18.04 o 
  -8   9   6      354.65      320.94     18.96 o 
  -7   9   6     1165.43     1232.76     35.36 o 
  -6   9   6      254.61      284.53     16.37 o 
  -5   9   6      292.57      339.51     25.76 o 
  -4   9   6     2255.21     2191.72     36.96 o 
  -3   9   6      969.68      901.37     22.63 o 
  -2   9   6        9.34       12.46      5.78 o 
  -1   9   6     1805.01     1746.69     32.80 o 
   0   9   6     3225.82     3165.40     41.64 o 
   1   9   6       87.93      107.47     10.05 o 
   2   9   6       12.15       12.21      6.17 o 
   3   9   6      206.52      219.99     12.63 o 
   4   9   6      144.67      154.32     11.11 o 
   5   9   6      463.12      477.77     22.70 o 
   6   9   6       35.90       30.22      9.18 o 
   7   9   6      395.30      488.07     22.42 o 
   8   9   6      208.23      268.44     29.34 o 
   9   9   6       22.29       29.80     21.24 o 
 -10  10   6       97.60       79.10     24.38 o 
  -9  10   6      111.05      134.78     29.01 o 
  -8  10   6        0.48        1.42     10.88 o 
  -7  10   6       24.21       16.58     11.11 o 
  -6  10   6      513.82      526.71     24.72 o 
  -5  10   6      414.34      486.43     27.15 o 
  -4  10   6       49.50       31.33      9.28 o 
  -3  10   6      133.71      136.12     13.16 o 
  -2  10   6      311.03      349.30     16.74 o 
  -1  10   6     4078.74     3917.09     62.20 o 
   0  10   6      693.05      709.89     18.24 o 
   1  10   6     1405.74     1580.90     29.02 o 
   2  10   6      982.55     1019.68     25.06 o 
   3  10   6      775.90      740.47     19.70 o 
   4  10   6        0.96       -3.76      6.95 o 
   5  10   6      599.09      640.64     20.29 o 
   6  10   6      348.30      325.30     22.58 o 
   7  10   6       24.05       19.24     14.75 o 
   8  10   6       58.01       74.35     22.73 o 
   9  10   6       52.88       51.21     38.80 o 
  -9  11   6       71.05       83.39     29.71 o 
  -8  11   6        9.82        9.92     12.28 o 
  -7  11   6      148.66      129.28     16.03 o 
  -6  11   6       35.00       50.02     12.08 o 
  -5  11   6      397.15      383.02     19.18 o 
  -4  11   6      618.82      621.63     25.23 o 
  -3  11   6       66.57       59.30     10.93 o 
  -2  11   6        0.45       -5.71      5.71 o 
  -1  11   6       44.00       56.62      8.55 o 
   0  11   6       39.19       44.62      8.21 o 
   1  11   6      143.84      122.25     11.86 o 
   2  11   6      478.40      422.54     18.11 o 
   3  11   6      188.62      190.17     13.73 o 
   4  11   6      186.05      185.58     23.51 o 
   5  11   6      174.55      203.71     15.56 o 
   6  11   6        2.40      -12.01     12.01 o 
   7  11   6       86.66       82.77     22.84 o 
   8  11   6       23.33       -9.23     38.10 o 
  -9  12   6        8.69       10.42     21.74 o 
  -8  12   6        1.04        4.24     14.75 o 
  -7  12   6        0.21       -5.40     11.02 o 
  -6  12   6        4.18       16.89     11.17 o 
  -5  12   6        9.17        3.84     10.18 o 
  -4  12   6        0.01        6.65      9.53 o 
  -3  12   6       88.67       77.44     11.19 o 
  -2  12   6       34.00       38.69      8.49 o 
  -1  12   6       30.52       26.99      8.30 o 
   0  12   6        0.18       -1.58      7.11 o 
   1  12   6      329.74      348.43     33.91 o 
   2  12   6       15.92       14.68     10.97 o 
   3  12   6      210.15      207.73     15.30 o 
   4  12   6       18.81       21.35     12.41 o 
   5  12   6       79.65       64.55     14.79 o 
   6  12   6       40.06       36.65     14.68 o 
   7  12   6        6.73        7.16     14.65 o 
   8  12   6        1.26       -5.59     29.36 o 
  -8  13   6       29.74       36.33     20.11 o 
  -7  13   6       94.56      105.20     25.03 o 
  -6  13   6       13.36       21.79     13.49 o 
  -5  13   6        4.55        3.76     10.72 o 
  -4  13   6      144.11      154.03     20.98 o 
  -3  13   6      289.24      282.22     21.60 o 
  -2  13   6        1.66       -3.27      8.75 o 
  -1  13   6      119.84      129.73     11.72 o 
   0  13   6       30.42       47.92     15.42 o 
   1  13   6       20.80       18.14     11.71 o 
   2  13   6       36.74       41.02     13.17 o 
   3  13   6      138.24      139.60     20.16 o 
   4  13   6      168.40      191.79     19.21 o 
   5  13   6       16.35        8.92     16.72 o 
   6  13   6        1.90      -11.65     24.47 o 
   7  13   6        8.47       32.85     19.76 o 
  -7  14   6        8.40       -1.99     13.32 o 
  -6  14   6       92.68       81.09     15.24 o 
  -5  14   6      139.25      178.23     17.20 o 
  -4  14   6       71.18       50.72     12.84 o 
  -3  14   6      135.62      127.23     14.55 o 
  -2  14   6      307.35      338.45     18.87 o 
  -1  14   6       59.12       54.87     10.38 o 
   0  14   6        0.53       -0.99      9.66 o 
   1  14   6       95.33       79.46     14.38 o 
   2  14   6      484.08      455.94     25.15 o 
   3  14   6       69.12       76.52     16.06 o 
   4  14   6      126.45       97.75     16.78 o 
   5  14   6       98.06      121.46     24.16 o 
   6  14   6       58.61       46.15     20.97 o 
  -6  15   6        0.89        3.51     13.19 o 
  -5  15   6       22.16       -1.53     12.12 o 
  -4  15   6      188.37      179.65     17.73 o 
  -3  15   6      289.46      295.25     19.63 o 
  -2  15   6       90.09       94.98     17.46 o 
  -1  15   6        4.89        7.62      9.85 o 
   0  15   6      147.96      174.94     18.83 o 
   1  15   6      222.40      201.83     20.30 o 
   2  15   6       12.44        8.20     13.27 o 
   3  15   6       84.50       75.95     18.85 o 
   4  15   6      149.49      155.61     25.46 o 
   5  15   6       31.69       19.62     20.48 o 
  -5  16   6        2.86       10.69     16.12 o 
  -4  16   6        1.81       10.64     13.03 o 
  -3  16   6        0.44       -3.69     12.06 o 
  -2  16   6       17.42        9.90     14.21 o 
  -1  16   6       54.06       92.30     21.90 o 
   0  16   6       11.34        5.28     13.84 o 
   1  16   6       30.40       13.62     14.15 o 
   2  16   6       46.68       43.41     15.41 o 
   3  16   6       33.41       51.51     16.59 o 
  -3  17   6        0.94        1.13     18.99 o 
  -2  17   6       12.74       16.48     18.06 o 
  -1  17   6        0.93        7.02     18.53 o 
   0  17   6       11.48       19.46     15.59 o 
   1  17   6        2.23       23.92     15.95 o 
   2  17   6       19.35       30.56     20.25 o 
 -12   1   7       63.15       41.25     30.06 o 
 -11   1   7      202.87      166.30     23.71 o 
 -10   1   7       34.48       14.40     13.91 o 
  -9   1   7      144.27      124.15     15.59 o 
  -8   1   7      391.22      441.02     18.13 o 
  -7   1   7      212.55      197.70     12.35 o 
  -6   1   7      226.63      192.39     11.38 o 
  -5   1   7      450.75      505.59     20.78 o 
  -4   1   7      643.42      529.89      9.63 o 
  -3   1   7       36.04       30.34      3.44 o 
  -2   1   7       23.95       25.52      3.17 o 
  -1   1   7       27.95       39.88      5.32 o 
   0   1   7      175.33      108.23      4.79 o 
   1   1   7       65.91       69.02      6.97 o 
   2   1   7      151.95      162.52      5.47 o 
   3   1   7     1999.25     1987.61     24.79 o 
   4   1   7     2660.63     2552.17     46.84 o 
   5   1   7      317.18      324.92     14.72 o 
   6   1   7      116.46      124.16     11.60 o 
   7   1   7      144.73      139.52     12.91 o 
   8   1   7       43.85       48.02     14.73 o 
   9   1   7        1.15        0.39     15.23 o 
  10   1   7       43.54       35.14     23.77 o 
 -12   2   7       14.03       30.06     27.97 o 
 -11   2   7        3.22        2.76     14.46 o 
 -10   2   7      162.98      202.18     19.07 o 
  -9   2   7      106.55      113.78     15.33 o 
  -8   2   7       47.46       34.96     11.26 o 
  -7   2   7        1.81       -6.87      6.87 o 
  -6   2   7      805.04      824.20     23.51 o 
  -5   2   7     5872.07     6080.95     59.38 o 
  -4   2   7      197.37      194.23      7.66 o 
  -3   2   7       15.78       11.13      3.08 o 
  -2   2   7     7957.98     7731.07     58.91 o 
  -1   2   7      377.20      375.21     14.71 o 
   0   2   7     2390.83     2633.84     24.21 o 
   1   2   7     7673.17     7286.43     68.44 o 
   2   2   7      416.84      337.10      9.89 o 
   3   2   7       13.66       10.48      4.68 o 
   4   2   7      516.11      519.67     21.45 o 
   5   2   7      938.41      963.46     31.59 o 
   6   2   7       11.19       10.25      7.91 o 
   7   2   7      161.15      136.32     13.28 o 
   8   2   7      281.58      282.79     17.78 o 
   9   2   7      368.45      390.54     25.99 o 
  10   2   7       74.09       82.83     27.62 o 
 -12   3   7        0.71        8.61     20.11 o 
 -11   3   7      206.84      189.05     20.69 o 
 -10   3   7       38.21       33.69     18.10 o 
  -9   3   7      622.06      576.55     31.58 o 
  -8   3   7      606.23      607.56     29.00 o 
  -7   3   7      538.90      549.40     22.73 o 
  -6   3   7       28.84       29.52      6.97 o 
  -5   3   7     3429.88     3602.25     37.34 o 
  -4   3   7    12798.57    12717.05     84.16 o 
  -3   3   7       44.90       54.79      4.31 o 
  -2   3   7       33.41       28.68      3.43 o 
  -1   3   7      411.73      402.30      8.72 o 
   0   3   7     2642.38     2457.81     23.75 o 
   1   3   7     1725.74     1606.35     18.16 o 
   2   3   7        9.75       28.93      4.68 o 
   3   3   7     5746.63     5589.88     60.11 o 
   4   3   7     5030.40     4951.93     49.21 o 
   5   3   7        0.57       -2.70      6.04 o 
   6   3   7     1361.39     1346.22     37.82 o 
   7   3   7      704.94      786.38     24.52 o 
   8   3   7      228.30      237.16     19.27 o 
   9   3   7       46.25       53.62     16.06 o 
  10   3   7       97.79      100.15     26.57 o 
 -12   4   7        0.51      -17.44     17.44 o 
 -11   4   7       90.36      104.52     18.31 o 
 -10   4   7      609.62      598.13     64.35 o 
  -9   4   7      185.02      169.88     22.98 o 
  -8   4   7        4.35       -1.08     10.88 o 
  -7   4   7      446.87      471.52     22.45 o 
  -6   4   7        2.35        1.92      6.27 o 
  -5   4   7     3329.89     3250.90     41.74 o 
  -4   4   7       50.23       75.01      9.28 o 
  -3   4   7     6679.86     6858.65     62.80 o 
  -2   4   7     4606.00     4523.42     36.37 o 
  -1   4   7      821.21      764.25     12.10 o 
   0   4   7       85.94      117.03      5.63 o 
   1   4   7      174.19      118.91      5.58 o 
   2   4   7      410.20      415.89     11.75 o 
   3   4   7      749.52      735.24     16.07 o 
   4   4   7      293.95      336.62     12.28 o 
   5   4   7       85.45       77.29      9.63 o 
   6   4   7       54.45       47.39      9.59 o 
   7   4   7      152.03      136.00     16.39 o 
   8   4   7       21.17       38.26     19.66 o 
   9   4   7      130.01      145.91     19.37 o 
  10   4   7       13.40       -8.49     34.61 o 
 -12   5   7        2.54        1.63     20.30 o 
 -11   5   7      109.75       66.44     21.60 o 
 -10   5   7       32.25       22.82     18.80 o 
  -9   5   7       88.53       65.71     19.77 o 
  -8   5   7       15.94        0.20     11.37 o 
  -7   5   7       71.24       72.16     12.58 o 
  -6   5   7        0.50       -7.79      7.79 o 
  -5   5   7       34.80       46.23     10.52 o 
  -4   5   7       46.97       26.58      6.43 o 
  -3   5   7      839.30      893.64     18.12 o 
  -2   5   7       99.27       84.84      6.26 o 
  -1   5   7     1716.23     1626.76     18.84 o 
   0   5   7      570.13      543.18     11.05 o 
   1   5   7      305.26      270.22      8.22 o 
   2   5   7       25.59       13.50      4.67 o 
   3   5   7       40.79       49.33      6.39 o 
   4   5   7        1.83        4.07      5.38 o 
   5   5   7        4.61        7.89      6.39 o 
   6   5   7       18.64       16.12      8.58 o 
   7   5   7        3.34       -8.95      8.95 o 
   8   5   7        6.25        1.49     12.77 o 
   9   5   7       13.15       19.03     15.20 o 
  10   5   7        0.65        5.97     15.67 o 
 -11   6   7       10.48        0.46     20.51 o 
 -10   6   7      129.22      141.68     18.76 o 
  -9   6   7      373.74      392.68     24.32 o 
  -8   6   7        8.69        2.39     11.15 o 
  -7   6   7      794.19      798.95     23.14 o 
  -6   6   7      230.29      280.43     14.42 o 
  -5   6   7      316.76      379.75     15.44 o 
  -4   6   7     1250.76     1170.62     24.05 o 
  -3   6   7      407.76      411.88     12.00 o 
  -2   6   7      382.00      359.38     12.45 o 
  -1   6   7       49.62       50.83      5.70 o 
   0   6   7        5.59        9.28      4.04 o 
   1   6   7      135.45      118.88      6.36 o 
   2   6   7     1822.55     1727.29     25.54 o 
   3   6   7      705.14      706.59     17.00 o 
   4   6   7      112.17      110.03      9.06 o 
   5   6   7     1088.82     1108.65     25.87 o 
   6   6   7     1589.10     1577.13     36.29 o 
   7   6   7       83.04       67.20     17.84 o 
   8   6   7      296.11      339.41     24.07 o 
   9   6   7      110.61      149.24     34.68 o 
  10   6   7        0.87      -22.02     22.02 o 
 -11   7   7       33.43       24.22     23.07 o 
 -10   7   7       12.89       24.68     15.82 o 
  -9   7   7        8.71       43.16     14.97 o 
  -8   7   7       45.81       18.18     12.51 o 
  -7   7   7      211.72      252.27     15.70 o 
  -6   7   7      239.36      181.87     13.42 o 
  -5   7   7        3.80        4.62      6.98 o 
  -4   7   7     2241.47     2243.05     50.25 o 
  -3   7   7     1669.15     1679.62     25.49 o 
  -2   7   7       54.67       58.80      6.49 o 
  -1   7   7     4700.27     4630.98     50.95 o 
   0   7   7     2780.26     2614.26     40.64 o 
   1   7   7      540.75      544.05     12.41 o 
   2   7   7      905.39      897.12     19.52 o 
   3   7   7     2196.03     2229.60     39.29 o 
   4   7   7      371.10      360.38     13.96 o 
   5   7   7       89.20       85.19      9.53 o 
   6   7   7        1.74       -6.78      8.30 o 
   7   7   7      432.09      438.06     25.00 o 
   8   7   7      366.78      302.77     23.60 o 
   9   7   7       10.33       35.06     16.62 o 
 -11   8   7       30.85       38.20     24.29 o 
 -10   8   7      193.36      183.50     26.91 o 
  -9   8   7      140.21      155.92     19.64 o 
  -8   8   7       47.84       33.17     13.99 o 
  -7   8   7       41.98       31.80     10.01 o 
  -6   8   7      471.22      505.15     19.61 o 
  -5   8   7      156.95      157.61     12.27 o 
  -4   8   7        0.96       -6.16      6.16 o 
  -3   8   7      463.22      466.31     16.86 o 
  -2   8   7     2397.29     2350.30     31.16 o 
  -1   8   7     2421.46     2433.61     31.61 o 
   0   8   7        5.34        7.27      5.69 o 
   1   8   7      146.19      149.43     15.04 o 
   2   8   7      823.94      842.05     18.87 o 
   3   8   7      340.54      336.05     23.19 o 
   4   8   7       33.58       33.84      7.66 o 
   5   8   7      519.42      540.62     18.23 o 
   6   8   7      269.86      268.56     21.82 o 
   7   8   7       14.16       10.42     13.29 o 
   8   8   7       77.55       84.58     28.83 o 
   9   8   7      102.08       89.40     24.47 o 
 -10   9   7        0.82        9.71     20.90 o 
  -9   9   7        0.02      -11.47     12.97 o 
  -8   9   7       20.23       15.79     13.85 o 
  -7   9   7       29.38       50.26     11.86 o 
  -6   9   7       28.66       24.34      9.66 o 
  -5   9   7      260.28      233.90     14.60 o 
  -4   9   7       39.20       47.24      9.42 o 
  -3   9   7       17.29       10.25      7.75 o 
  -2   9   7      183.89      199.27     10.81 o 
  -1   9   7        5.54        3.90      5.89 o 
   0   9   7       67.05       59.71      8.35 o 
   1   9   7        1.43        5.50      7.05 o 
   2   9   7      199.36      197.37     12.68 o 
   3   9   7       48.16       51.12      8.40 o 
   4   9   7      596.40      540.95     18.04 o 
   5   9   7       21.02       30.69      8.74 o 
   6   9   7       34.40       39.56      9.99 o 
   7   9   7        2.11       -4.50     12.35 o 
   8   9   7        6.64      -16.31     16.31 o 
   9   9   7        4.66       16.79     20.97 o 
 -10  10   7       18.74      -15.18     21.01 o 
  -9  10   7       23.56       24.06     16.39 o 
  -8  10   7        0.01      -10.61     10.61 o 
  -7  10   7        9.13        7.59     10.24 o 
  -6  10   7       98.21       85.34     17.26 o 
  -5  10   7        1.02       -5.78      8.19 o 
  -4  10   7      267.81      271.21     18.67 o 
  -3  10   7      271.76      251.86     14.72 o 
  -2  10   7      295.80      263.96     13.87 o 
  -1  10   7      584.01      641.29     20.99 o 
   0  10   7        0.28       -0.61      6.11 o 
   1  10   7      561.11      581.66     19.62 o 
   2  10   7        4.65       12.15      8.00 o 
   3  10   7       46.13       34.80      9.37 o 
   4  10   7      119.02      114.31     11.02 o 
   5  10   7       97.11      130.14     12.15 o 
   6  10   7      115.45       86.91     13.33 o 
   7  10   7       15.87       39.70     29.36 o 
   8  10   7        0.11       -5.61     18.77 o 
  -9  11   7       28.49       28.96     20.69 o 
  -8  11   7      119.14      117.37     16.75 o 
  -7  11   7      291.73      292.90     24.22 o 
  -6  11   7       23.66       24.44     11.50 o 
  -5  11   7      467.71      417.32     19.88 o 
  -4  11   7      437.27      444.69     19.73 o 
  -3  11   7       55.37       73.77     13.42 o 
  -2  11   7        0.23       -6.81      6.97 o 
  -1  11   7      266.20      260.13     13.13 o 
   0  11   7     1044.63     1086.44     23.13 o 
   1  11   7       29.10       50.75     18.36 o 
   2  11   7        9.41        8.73      9.00 o 
   3  11   7      254.33      291.43     16.63 o 
   4  11   7      271.67      314.45     23.51 o 
   5  11   7       15.38        9.82      8.95 o 
   6  11   7      118.96      108.68     17.60 o 
   7  11   7       76.16       64.72     21.01 o 
   8  11   7       39.58       59.05     22.98 o 
  -8  12   7        7.29       11.64     13.32 o 
  -7  12   7      329.30      341.90     29.67 o 
  -6  12   7      741.44      642.71     25.79 o 
  -5  12   7      101.66      124.54     14.49 o 
  -4  12   7       43.45       52.79     11.69 o 
  -3  12   7      340.59      270.32     18.68 o 
  -2  12   7      503.20      547.56     36.73 o 
  -1  12   7      229.99      239.67     14.77 o 
   0  12   7      304.50      275.92     28.36 o 
   1  12   7     1196.97     1227.99     30.58 o 
   2  12   7     1466.47     1497.33     33.52 o 
   3  12   7      659.70      622.04     23.46 o 
   4  12   7      101.91       72.16     17.34 o 
   5  12   7      657.34      701.38     55.34 o 
   6  12   7      300.86      258.41     28.67 o 
   7  12   7        0.02        1.93     18.27 o 
  -8  13   7       11.13        0.54     13.35 o 
  -7  13   7       65.86       36.10     14.18 o 
  -6  13   7       47.86       28.27     12.98 o 
  -5  13   7       13.43        8.93     11.74 o 
  -4  13   7      479.55      448.64     30.04 o 
  -3  13   7      554.72      555.67     29.06 o 
  -2  13   7        4.53        2.48      9.95 o 
  -1  13   7     1060.86     1021.44     24.59 o 
   0  13   7      434.00      464.93     23.71 o 
   1  13   7       28.71       17.85     10.01 o 
   2  13   7      310.95      283.07     18.34 o 
   3  13   7      351.74      365.35     23.43 o 
   4  13   7      106.42       91.84     16.42 o 
   5  13   7       15.96        1.81     26.22 o 
   6  13   7        8.78       11.64     20.02 o 
  -7  14   7       18.13       29.46     15.32 o 
  -6  14   7        0.23       -3.47     12.38 o 
  -5  14   7        4.85       -7.25     10.65 o 
  -4  14   7       17.28       18.26     11.43 o 
  -3  14   7        2.77        4.70     10.86 o 
  -2  14   7       15.63       21.55     10.86 o 
  -1  14   7       12.73       11.29      9.48 o 
   0  14   7       10.11       -0.10      9.86 o 
   1  14   7       30.23        4.53     10.26 o 
   2  14   7        0.37       11.08     13.04 o 
   3  14   7        9.56       12.57     15.98 o 
   4  14   7        3.06       -7.65     13.09 o 
   5  14   7       27.52       21.03     19.82 o 
   6  14   7        0.31       28.67     27.97 o 
  -6  15   7        0.92        0.88     13.66 o 
  -5  15   7        8.12       -6.83     14.23 o 
  -4  15   7       33.95       28.11     13.28 o 
  -3  15   7       12.41        8.06     12.41 o 
  -2  15   7       11.24       -3.38     10.96 o 
  -1  15   7        0.44      -11.70     11.81 o 
   0  15   7       35.72       27.51     14.25 o 
   1  15   7       36.45       19.62     14.04 o 
   2  15   7        1.56       -1.78     12.70 o 
   3  15   7       47.08       80.13     17.47 o 
   4  15   7       14.90       28.29     15.92 o 
   5  15   7        0.92      -23.07     23.07 o 
  -5  16   7       78.23       69.46     20.71 o 
  -4  16   7        8.32       -0.47     12.27 o 
  -3  16   7       61.25       37.11     18.65 o 
  -2  16   7      218.91      227.91     23.81 o 
  -1  16   7      112.91      116.28     22.68 o 
   0  16   7       79.98       57.73     16.52 o 
   1  16   7      281.52      287.56     29.55 o 
   2  16   7      115.26       96.63     18.48 o 
   3  16   7       26.42       48.97     22.24 o 
  -3  17   7       11.06       35.66     30.76 o 
  -2  17   7        5.47        3.50     27.27 o 
  -1  17   7       26.52       27.70     19.76 o 
   0  17   7      107.88      140.53     35.66 o 
   1  17   7       27.72       35.49     21.24 o 
 -12   0   8       10.25       12.58     27.97 o 
 -11   0   8      137.19      167.10     34.96 o 
 -10   0   8      360.13      350.97     39.85 o 
  -9   0   8       76.81       29.36     18.88 o 
  -8   0   8      391.50      387.43     41.60 o 
  -7   0   8       33.93       59.43     13.24 o 
  -6   0   8      104.41      108.16     13.61 o 
  -5   0   8        6.76       20.97     11.19 o 
  -4   0   8      192.03      200.43      9.87 o 
  -3   0   8     1381.73     1307.21     22.80 o 
  -2   0   8     5384.19     5463.64     59.44 o 
  -1   0   8        2.60        1.06      3.80 o 
   0   0   8     1571.70     1544.79     33.71 o 
   1   0   8    15154.58    14668.65    135.10 o 
   2   0   8     4749.51     4692.35     53.92 o 
   3   0   8      343.16      391.52     28.67 o 
   4   0   8     3576.11     3761.16     70.61 o 
   5   0   8       52.51       48.91     13.04 o 
   6   0   8      505.94      474.77     38.80 o 
   7   0   8        2.85        1.05     13.35 o 
   8   0   8      315.62      296.41     26.57 o 
   9   0   8      181.88      217.44     39.85 o 
  10   0   8        2.87       13.28     30.76 o 
 -12   1   8        0.45       -0.82     19.03 o 
 -11   1   8        7.67      -15.33     15.33 o 
 -10   1   8        6.28       -1.53     16.18 o 
  -9   1   8      128.45      136.82     25.82 o 
  -8   1   8      576.28      627.33     24.88 o 
  -7   1   8      966.11      886.24     26.30 o 
  -6   1   8      210.66      223.91     12.08 o 
  -5   1   8     1878.84     1903.50     27.99 o 
  -4   1   8     4677.66     4559.00     46.62 o 
  -3   1   8       77.51       59.28      4.92 o 
  -2   1   8     3605.06     3470.73     30.14 o 
  -1   1   8     1629.34     1545.43     17.87 o 
   0   1   8     1812.80     1736.56     19.25 o 
   1   1   8      463.30      579.85     11.24 o 
   2   1   8      210.73      186.05      7.91 o 
   3   1   8     2266.61     2273.83     33.97 o 
   4   1   8      195.70      203.46     14.21 o 
   5   1   8     1271.12     1169.32     26.97 o 
   6   1   8      274.89      279.11     21.55 o 
   7   1   8      966.30     1005.05     36.53 o 
   8   1   8      365.52      400.28     20.69 o 
   9   1   8       21.99        3.65     13.64 o 
  10   1   8      111.95      179.01     45.44 o 
 -12   2   8       13.85       42.55     21.24 o 
 -11   2   8       16.27       18.63     15.04 o 
 -10   2   8       11.59        6.71     13.13 o 
  -9   2   8        0.08       -2.57     10.53 o 
  -8   2   8       41.19       25.39     14.08 o 
  -7   2   8        9.37       10.45      9.95 o 
  -6   2   8        5.37        3.00      8.17 o 
  -5   2   8      193.69      222.48     14.24 o 
  -4   2   8       51.32       44.54      4.30 o 
  -3   2   8        8.79        6.25      3.12 o 
  -2   2   8        3.71        3.38      2.96 o 
  -1   2   8     1228.80     1236.06     15.87 o 
   0   2   8     2801.11     3004.40     28.30 o 
   1   2   8       11.81        4.30      4.76 o 
   2   2   8     1158.34     1056.68     21.14 o 
   3   2   8        0.00       -4.01      4.01 o 
   4   2   8      804.33      805.72     21.14 o 
   5   2   8        1.55        9.83      8.57 o 
   6   2   8       15.76       17.28      8.64 o 
   7   2   8        3.15       -0.05      9.24 o 
   8   2   8       17.11       12.67     10.99 o 
   9   2   8        0.24       12.05     14.50 o 
  10   2   8        1.62       -6.91     19.80 o 
 -12   3   8       15.46        0.70     28.67 o 
 -11   3   8       29.33       40.09     15.58 o 
 -10   3   8       47.80       33.47     14.56 o 
  -9   3   8      295.17      298.07     21.11 o 
  -8   3   8      103.82      120.94     15.26 o 
  -7   3   8       78.30       74.87     12.21 o 
  -6   3   8        3.42       -2.81      8.42 o 
  -5   3   8       73.93       57.92      7.61 o 
  -4   3   8      163.32      192.45      8.37 o 
  -3   3   8      595.36      590.58     10.93 o 
  -2   3   8      121.47      138.02     11.35 o 
  -1   3   8     3503.47     3736.44     32.51 o 
   0   3   8     1880.09     1853.18     20.62 o 
   1   3   8        0.20        1.01      3.16 o 
   2   3   8      945.07      937.18     17.23 o 
   3   3   8      816.35      824.96     17.09 o 
   4   3   8      419.35      428.64     16.55 o 
   5   3   8      108.69       98.50     10.73 o 
   6   3   8       98.68      105.18     14.56 o 
   7   3   8       62.01       59.46     14.83 o 
   8   3   8       24.84       26.96     11.57 o 
   9   3   8        2.45       -5.61     13.99 o 
  10   3   8       53.63       30.51     21.69 o 
 -12   4   8        7.31       15.54     21.19 o 
 -11   4   8        0.45       -6.01     14.60 o 
 -10   4   8      243.02      252.56     32.26 o 
  -9   4   8      253.74      286.80     53.14 o 
  -8   4   8       49.72       35.09     12.36 o 
  -7   4   8      195.59      173.17     27.63 o 
  -6   4   8     3380.44     3439.11     47.53 o 
  -5   4   8     1174.97     1136.49     30.37 o 
  -4   4   8      651.14      637.95     23.52 o 
  -3   4   8     1119.82      961.06     17.86 o 
  -2   4   8     2307.91     2246.33     24.89 o 
  -1   4   8      440.27      505.08     11.20 o 
   0   4   8       32.56       27.34      4.74 o 
   1   4   8      693.62      586.71     15.60 o 
   2   4   8      924.58      893.96     17.50 o 
   3   4   8      181.34      195.56     10.22 o 
   4   4   8     1469.24     1538.17     33.07 o 
   5   4   8      761.43      705.75     21.79 o 
   6   4   8      153.14      196.86     14.14 o 
   7   4   8       54.80       51.57     14.37 o 
   8   4   8      235.17      231.33     29.19 o 
   9   4   8      176.63      143.95     20.13 o 
  10   4   8        6.52      -10.50     18.77 o 
 -11   5   8       76.97       98.41     18.51 o 
 -10   5   8       82.95       95.33     22.68 o 
  -9   5   8      140.88      162.56     18.57 o 
  -8   5   8      728.55      707.82     28.34 o 
  -7   5   8      862.43      800.38     27.93 o 
  -6   5   8      208.43      183.00     12.29 o 
  -5   5   8     2559.25     2558.45     38.02 o 
  -4   5   8     2467.21     2321.77     34.54 o 
  -3   5   8      254.39      266.45     12.79 o 
  -2   5   8       46.90       48.52      5.62 o 
  -1   5   8     3268.31     3200.66     30.25 o 
   0   5   8     4414.04     4458.12     38.58 o 
   1   5   8      215.64      243.84      9.10 o 
   2   5   8      659.66      627.51     15.27 o 
   3   5   8     4101.39     4161.60     45.19 o 
   4   5   8      879.18      881.81     20.00 o 
   5   5   8      108.21       83.76     13.02 o 
   6   5   8      300.95      318.03     35.09 o 
   7   5   8      654.90      657.88     40.26 o 
   8   5   8        7.75       18.83     13.97 o 
   9   5   8       30.80       11.51     15.14 o 
  10   5   8       45.65       22.00     21.96 o 
 -11   6   8       23.90        6.20     20.75 o 
 -10   6   8      139.91      116.87     18.40 o 
  -9   6   8      122.39      177.51     32.61 o 
  -8   6   8        0.10        6.61     11.70 o 
  -7   6   8       58.96       12.05     11.81 o 
  -6   6   8       70.41       83.52     10.36 o 
  -5   6   8      193.36      220.60     12.84 o 
  -4   6   8      191.76      190.17     14.03 o 
  -3   6   8     1491.13     1490.28     28.34 o 
  -2   6   8     2247.54     2277.84     28.89 o 
  -1   6   8      657.37      657.29     20.69 o 
   0   6   8      985.66     1100.85     16.79 o 
   1   6   8     2663.18     2704.10     32.73 o 
   2   6   8     1096.03     1038.96     30.28 o 
   3   6   8      230.89      223.05     11.21 o 
   4   6   8      941.01      961.54     21.21 o 
   5   6   8      421.83      432.52     18.78 o 
   6   6   8      264.62      227.78     15.53 o 
   7   6   8       16.71       20.69     10.65 o 
   8   6   8       79.59       78.23     17.07 o 
   9   6   8      104.95      117.53     20.42 o 
 -11   7   8       29.62      -20.30     20.30 o 
 -10   7   8        0.90       13.64     15.56 o 
  -9   7   8        1.64        6.71     14.21 o 
  -8   7   8        8.35       -9.74     13.19 o 
  -7   7   8       34.10       36.82     10.37 o 
  -6   7   8       19.06       20.66      9.09 o 
  -5   7   8      140.23      128.06     11.53 o 
  -4   7   8      145.94      159.18     17.76 o 
  -3   7   8       85.66       82.39      9.26 o 
  -2   7   8      335.77      370.19     12.69 o 
  -1   7   8      612.97      633.56     18.87 o 
   0   7   8       18.44       17.25      5.44 o 
   1   7   8      429.56      422.65     13.18 o 
   2   7   8        3.95       -1.30      5.38 o 
   3   7   8        0.23       -4.68      5.64 o 
   4   7   8       22.09        4.80      6.60 o 
   5   7   8       37.04       21.99      8.00 o 
   6   7   8       62.65       39.05     11.20 o 
   7   7   8        3.61       -4.16      9.94 o 
   8   7   8       62.52       74.60     19.16 o 
   9   7   8        5.11      -19.39     19.39 o 
 -10   8   8       31.14       12.32     15.73 o 
  -9   8   8       73.60       40.63     15.95 o 
  -8   8   8       47.03       52.67     15.42 o 
  -7   8   8       28.19       32.76     10.64 o 
  -6   8   8      541.85      584.97     21.35 o 
  -5   8   8      294.42      276.15     15.27 o 
  -4   8   8       76.47       60.97      9.24 o 
  -3   8   8     1030.97     1018.88     24.09 o 
  -2   8   8      381.42      367.15     17.14 o 
  -1   8   8       59.86       59.20      7.37 o 
   0   8   8      333.65      288.99     11.71 o 
   1   8   8       77.69       77.70      9.35 o 
   2   8   8       15.28       19.38      6.62 o 
   3   8   8      169.29      136.96     10.46 o 
   4   8   8       15.54       14.03      7.40 o 
   5   8   8      169.66      150.14     12.17 o 
   6   8   8      216.11      213.93     16.28 o 
   7   8   8        0.30       -6.18     12.28 o 
   8   8   8       10.35        5.48     14.35 o 
   9   8   8       17.18        6.17     17.66 o 
 -10   9   8       10.99       -8.78     19.98 o 
  -9   9   8      138.74      148.17     27.34 o 
  -8   9   8       88.32       97.41     17.81 o 
  -7   9   8       25.63       23.76     10.88 o 
  -6   9   8      102.60       95.79     12.52 o 
  -5   9   8      120.89      128.09     13.02 o 
  -4   9   8       33.68       44.27      9.69 o 
  -3   9   8     1248.98     1246.15     27.77 o 
  -2   9   8       80.10       83.73     10.40 o 
  -1   9   8     2147.09     2098.01     30.81 o 
   0   9   8     1622.72     1689.02     31.63 o 
   1   9   8      419.45      467.39     17.79 o 
   2   9   8      458.91      484.47     18.48 o 
   3   9   8      757.86      846.69     27.26 o 
   4   9   8      226.00      224.16     13.19 o 
   5   9   8      337.08      285.82     18.26 o 
   6   9   8      577.90      570.92     23.55 o 
   7   9   8      217.01      236.21     21.65 o 
   8   9   8       21.01       29.63     17.70 o 
  -9  10   8       71.23       61.24     17.59 o 
  -8  10   8       19.04       -5.53     13.96 o 
  -7  10   8      220.02      247.14     18.08 o 
  -6  10   8     1325.25     1307.95     32.22 o 
  -5  10   8       11.19       19.05     14.08 o 
  -4  10   8      281.25      275.55     15.97 o 
  -3  10   8     1105.42     1074.70     26.87 o 
  -2  10   8     1273.87     1307.62     25.14 o 
  -1  10   8       36.14       60.38      8.70 o 
   0  10   8     1158.52     1126.58     26.38 o 
   1  10   8      239.71      305.67     16.06 o 
   2  10   8       75.26       91.71     11.28 o 
   3  10   8      141.34      143.21     13.01 o 
   4  10   8      669.20      683.10     23.86 o 
   5  10   8      679.69      711.58     22.54 o 
   6  10   8      174.02      191.32     24.62 o 
   7  10   8       11.06       28.93     19.76 o 
   8  10   8      121.48      143.28     44.40 o 
  -9  11   8       53.73       43.72     18.27 o 
  -8  11   8       59.62       51.49     19.07 o 
  -7  11   8       61.89       53.05     13.65 o 
  -6  11   8        0.23        4.56     10.57 o 
  -5  11   8       23.58       15.19     10.38 o 
  -4  11   8        7.67       -7.38      8.51 o 
  -3  11   8       42.79       47.50     10.48 o 
  -2  11   8        8.78       15.77      8.85 o 
  -1  11   8      152.35      141.46     11.05 o 
   0  11   8      642.90      653.10     21.49 o 
   1  11   8       15.46       20.02     10.59 o 
   2  11   8      103.14      119.83     12.83 o 
   3  11   8      680.26      684.42     27.30 o 
   4  11   8      126.55      134.58     13.87 o 
   5  11   8        3.77        1.40     10.07 o 
   6  11   8       41.23       63.31     16.01 o 
   7  11   8       17.37       24.47     19.28 o 
  -8  12   8       55.51       57.05     15.03 o 
  -7  12   8       29.38       18.81     12.84 o 
  -6  12   8       14.82       22.69     11.64 o 
  -5  12   8        1.49       -2.87      9.94 o 
  -4  12   8        2.08       -8.35      9.13 o 
  -3  12   8        0.48       -2.02      8.92 o 
  -2  12   8       45.71       41.34      9.56 o 
  -1  12   8       17.11       15.70      8.34 o 
   0  12   8        4.07        4.60      8.69 o 
   1  12   8        0.15       16.95      9.61 o 
   2  12   8       49.62       52.02     11.62 o 
   3  12   8       16.37        0.30      9.94 o 
   4  12   8       42.70       37.37     11.95 o 
   5  12   8       29.54       18.02     13.16 o 
   6  12   8       11.02       42.30     19.77 o 
  -8  13   8       27.22       23.80     26.22 o 
  -7  13   8       12.01        2.05     13.11 o 
  -6  13   8        0.06      -10.57     10.57 o 
  -5  13   8        9.24       23.34     11.94 o 
  -4  13   8       28.78       22.93     16.55 o 
  -3  13   8        6.43        6.43      9.11 o 
  -2  13   8      226.28      202.94     16.01 o 
  -1  13   8       81.98       66.30     14.53 o 
   0  13   8       11.28       20.96     10.41 o 
   1  13   8       21.06        2.61     10.23 o 
   2  13   8       58.66       79.49     15.81 o 
   3  13   8      126.18      147.90     15.51 o 
   4  13   8       17.03        7.38     13.25 o 
   5  13   8        8.75       -8.06     13.17 o 
   6  13   8       33.85       29.16     23.42 o 
  -7  14   8       39.59       44.07     15.47 o 
  -6  14   8      148.42      154.67     20.04 o 
  -5  14   8      164.51      208.67     28.42 o 
  -4  14   8       11.93        8.29     11.24 o 
  -3  14   8      468.21      508.93     23.76 o 
  -2  14   8      142.96      169.83     15.89 o 
  -1  14   8        3.21        5.92     12.13 o 
   0  14   8        8.73        8.01     10.41 o 
   1  14   8      328.90      299.88     18.87 o 
   2  14   8      468.05      529.55     33.57 o 
   3  14   8        9.08       20.53     13.98 o 
   4  14   8       68.97       73.83     17.20 o 
   5  14   8       62.46       82.06     23.85 o 
  -6  15   8        1.52        7.67     12.81 o 
  -5  15   8       20.91       -5.84     12.64 o 
  -4  15   8       88.56      133.30     17.02 o 
  -3  15   8       42.04       43.33     13.49 o 
  -2  15   8        0.24        1.28     12.99 o 
  -1  15   8       22.53       19.50     13.72 o 
   0  15   8       71.93       80.79     13.87 o 
   1  15   8        5.58       21.13     14.71 o 
   2  15   8       45.15       18.97     14.96 o 
   3  15   8      148.25      132.75     19.56 o 
   4  15   8        4.37        8.64     14.97 o 
  -4  16   8        1.44      -10.35     15.04 o 
  -3  16   8       15.03        2.62     12.79 o 
  -2  16   8        7.38      -10.42     13.29 o 
  -1  16   8        5.76       34.81     19.41 o 
   0  16   8        0.37       10.59     14.32 o 
   1  16   8        5.23       16.64     15.49 o 
   2  16   8        2.20        0.96     15.58 o 
   3  16   8        1.08        6.29     24.47 o 
 -12   1   9       83.78       86.07     22.95 o 
 -11   1   9        3.41      -17.83     17.83 o 
 -10   1   9       44.51       63.85     18.49 o 
  -9   1   9      118.57      110.99     15.46 o 
  -8   1   9      167.19      146.55     15.46 o 
  -7   1   9        1.46       -4.15     10.84 o 
  -6   1   9       40.09       52.00      8.29 o 
  -5   1   9      593.46      555.14     16.12 o 
  -4   1   9     1866.80     1884.47     22.85 o 
  -3   1   9      274.83      235.55      7.71 o 
  -2   1   9     2550.06     2655.78     26.27 o 
  -1   1   9     3414.15     3368.61     30.81 o 
   0   1   9      164.48      136.46      7.02 o 
   1   1   9      163.66      188.51      7.52 o 
   2   1   9     1720.97     1733.90     24.19 o 
   3   1   9     1541.63     1503.46     37.72 o 
   4   1   9     1465.58     1446.97     34.16 o 
   5   1   9       37.34       17.42      8.05 o 
   6   1   9      131.73      131.10     12.75 o 
   7   1   9      328.15      301.51     31.74 o 
   8   1   9        6.52       12.50     11.36 o 
   9   1   9       34.53       41.09     16.52 o 
  10   1   9      150.32      131.44     38.45 o 
 -12   2   9       23.21        6.76     18.99 o 
 -11   2   9       74.31       66.63     30.06 o 
 -10   2   9      172.84      162.38     19.09 o 
  -9   2   9      249.47      264.10     20.31 o 
  -8   2   9       53.37       31.76     24.82 o 
  -7   2   9      947.93      987.83     29.95 o 
  -6   2   9     2146.97     2228.21     42.11 o 
  -5   2   9        0.49       -0.28      5.79 o 
  -4   2   9      849.40      828.57     13.73 o 
  -3   2   9     1736.98     1699.48     22.49 o 
  -2   2   9     4297.48     4026.32     42.08 o 
  -1   2   9     2316.00     2285.83     24.16 o 
   0   2   9      128.49      176.34      8.23 o 
   1   2   9     4829.52     4453.69     37.97 o 
   2   2   9      747.80      748.13     15.80 o 
   3   2   9        7.53        2.72      5.96 o 
   4   2   9     2738.55     2825.79     42.34 o 
   5   2   9     1304.09     1290.16     37.85 o 
   6   2   9      205.21      201.51     31.48 o 
   7   2   9      197.63      187.22     15.69 o 
   8   2   9      643.02      629.15     32.97 o 
   9   2   9      124.50      114.78     18.94 o 
  10   2   9       22.51       18.88     32.16 o 
 -12   3   9       66.07       75.12     27.97 o 
 -11   3   9        7.56        9.07     18.95 o 
 -10   3   9      236.61      258.83     21.99 o 
  -9   3   9      131.57      152.10     21.90 o 
  -8   3   9      218.10      242.88     18.66 o 
  -7   3   9     1036.52     1010.59     35.67 o 
  -6   3   9      352.53      348.20     18.32 o 
  -5   3   9     1604.20     1714.55     33.10 o 
  -4   3   9     2513.59     2410.99     33.92 o 
  -3   3   9      754.58      793.07     13.28 o 
  -2   3   9     1927.56     1859.90     23.66 o 
  -1   3   9     5801.19     5883.57     53.64 o 
   0   3   9      545.58      459.97     10.42 o 
   1   3   9      203.15      199.94      9.90 o 
   2   3   9     3215.16     3201.82     36.27 o 
   3   3   9     2072.01     2073.99     28.99 o 
   4   3   9        1.69        4.14      6.87 o 
   5   3   9      903.40      947.36     25.64 o 
   6   3   9      278.02      276.23     19.72 o 
   7   3   9      281.99      279.34     17.85 o 
   8   3   9        1.91      -10.48     10.48 o 
   9   3   9        5.03       -2.25     15.18 o 
  10   3   9       65.28       43.35     34.26 o 
 -11   4   9       43.82       23.17     15.63 o 
 -10   4   9      279.41      277.60     25.86 o 
  -9   4   9       35.54       38.14     14.66 o 
  -8   4   9       37.06       34.33     13.02 o 
  -7   4   9       17.61       14.57     11.23 o 
  -6   4   9       77.30      105.23     13.12 o 
  -5   4   9      813.66      813.04     34.31 o 
  -4   4   9     1634.51     1620.73     35.79 o 
  -3   4   9       29.48       21.84      5.11 o 
  -2   4   9       41.55       51.39      5.15 o 
  -1   4   9       53.20       49.93      4.98 o 
   0   4   9      831.95      821.57     14.12 o 
   1   4   9      674.22      659.92     26.49 o 
   2   4   9      146.08      143.70      8.71 o 
   3   4   9        5.37        8.20      5.42 o 
   4   4   9     1716.62     1695.58     32.62 o 
   5   4   9     1395.96     1425.24     33.80 o 
   6   4   9      363.26      353.75     17.98 o 
   7   4   9      107.28       94.59     13.21 o 
   8   4   9      281.78      285.93     21.50 o 
   9   4   9       14.38        4.72     15.85 o 
 -11   5   9        2.78        0.27     15.03 o 
 -10   5   9        6.86       27.56     31.46 o 
  -9   5   9       97.11       97.32     17.22 o 
  -8   5   9      268.16      244.61     19.72 o 
  -7   5   9      158.78      152.55     17.33 o 
  -6   5   9     1648.20     1588.41     30.84 o 
  -5   5   9      242.33      220.22     13.73 o 
  -4   5   9      200.09      201.69     11.83 o 
  -3   5   9      219.56      231.82     15.06 o 
  -2   5   9        0.15       -3.91      4.27 o 
  -1   5   9       53.00       60.85      5.58 o 
   0   5   9      199.39      218.24      8.89 o 
   1   5   9      111.81      102.70      8.17 o 
   2   5   9        9.83       10.94      5.46 o 
   3   5   9      528.43      555.25     15.90 o 
   4   5   9      574.01      575.36     19.84 o 
   5   5   9        9.81        5.73      8.03 o 
   6   5   9      195.99      209.71     15.49 o 
   7   5   9       63.46       73.12     13.01 o 
   8   5   9        0.87      -13.23     13.23 o 
   9   5   9        1.20       13.59     15.41 o 
 -11   6   9       21.92       28.29     16.93 o 
 -10   6   9       26.40        4.54     14.52 o 
  -9   6   9        6.10        5.20     13.69 o 
  -8   6   9      114.15      130.94     16.81 o 
  -7   6   9       76.28       31.79     12.36 o 
  -6   6   9        8.68        8.05      7.92 o 
  -5   6   9        1.61        0.89      7.31 o 
  -4   6   9       32.51       32.44      7.96 o 
  -3   6   9      955.73      896.01     18.42 o 
  -2   6   9     1453.75     1511.93     23.89 o 
  -1   6   9       55.01       54.49      6.60 o 
   0   6   9      328.33      299.85     11.31 o 
   1   6   9     1618.07     1636.13     27.46 o 
   2   6   9       43.78       28.49      6.59 o 
   3   6   9       62.30       64.93      8.02 o 
   4   6   9      118.39      127.30     10.20 o 
   5   6   9      130.82      126.64     12.84 o 
   6   6   9      110.72       95.40     12.59 o 
   7   6   9       21.65       23.67     11.78 o 
   8   6   9       32.95        8.45     14.84 o 
   9   6   9        9.20        9.00     15.33 o 
 -11   7   9       40.41       34.17     22.60 o 
 -10   7   9        0.07       -7.69     14.97 o 
  -9   7   9      315.92      293.88     23.13 o 
  -8   7   9      337.11      378.12     56.82 o 
  -7   7   9       15.11        7.24     11.72 o 
  -6   7   9        9.40        9.23      8.59 o 
  -5   7   9      413.45      484.92     18.76 o 
  -4   7   9      552.10      489.68     28.48 o 
  -3   7   9        8.70       12.38      7.08 o 
  -2   7   9     2624.74     2557.71     36.52 o 
  -1   7   9      914.22      956.81     19.46 o 
   0   7   9     1187.18     1204.90     23.46 o 
   1   7   9      247.04      267.46     13.50 o 
   2   7   9      312.92      313.30     19.67 o 
   3   7   9      691.78      780.48     20.46 o 
   4   7   9      327.05      337.73     14.64 o 
   5   7   9       20.96       32.99     10.21 o 
   6   7   9      339.76      347.13     19.14 o 
   7   7   9      324.92      360.22     30.32 o 
   8   7   9        0.28        6.30     15.33 o 
   9   7   9        0.64        9.85     16.54 o 
 -10   8   9       31.67       20.62     17.12 o 
  -9   8   9       30.60       40.71     16.48 o 
  -8   8   9       29.00       27.03     14.36 o 
  -7   8   9       61.15       54.19     11.50 o 
  -6   8   9      136.57      142.02     16.05 o 
  -5   8   9      187.74      164.96     13.09 o 
  -4   8   9       20.38       22.71      8.54 o 
  -3   8   9     2440.31     2448.37     61.85 o 
  -2   8   9     2129.21     2163.99     31.14 o 
  -1   8   9      150.16      163.47     11.13 o 
   0   8   9      156.84      180.13     11.95 o 
   1   8   9      472.51      482.76     22.71 o 
   2   8   9       53.86       58.55      9.41 o 
   3   8   9      145.85      132.05     10.46 o 
   4   8   9      651.00      711.77     22.65 o 
   5   8   9      265.37      237.81     16.02 o 
   6   8   9      152.93      138.75     14.58 o 
   7   8   9        3.93       20.24     14.20 o 
   8   8   9       53.41       64.30     17.73 o 
 -10   9   9        2.29       -4.48     16.06 o 
  -9   9   9       57.77       60.78     18.16 o 
  -8   9   9      162.09      130.47     21.19 o 
  -7   9   9        7.09        2.31     17.26 o 
  -6   9   9        0.16        7.50      9.74 o 
  -5   9   9       21.49       14.92      9.20 o 
  -4   9   9        9.11       12.32      8.46 o 
  -3   9   9      149.67      149.86     12.48 o 
  -2   9   9        8.91        4.73      6.68 o 
  -1   9   9      270.04      268.07     12.65 o 
   0   9   9      231.04      216.39     14.03 o 
   1   9   9      280.27      254.87     14.45 o 
   2   9   9      162.64      188.93     15.74 o 
   3   9   9      105.05      110.05     11.86 o 
   4   9   9      128.52      154.52     12.35 o 
   5   9   9        0.11       -7.67      8.31 o 
   6   9   9        2.50       -3.51     10.69 o 
   7   9   9       16.18      -10.10     13.44 o 
   8   9   9       30.02        1.34     16.36 o 
 -10  10   9       39.27       74.11     32.86 o 
  -9  10   9        2.92       -5.03     16.35 o 
  -8  10   9        2.29       -8.25     17.93 o 
  -7  10   9       31.88       39.19     12.65 o 
  -6  10   9      291.84      299.21     22.10 o 
  -5  10   9       61.85       82.40     12.00 o 
  -4  10   9        3.74       -8.31      8.31 o 
  -3  10   9      159.26      153.67     15.44 o 
  -2  10   9      529.01      539.83     22.71 o 
  -1  10   9      207.44      185.67     11.74 o 
   0  10   9       82.56       83.63     13.08 o 
   1  10   9      184.89      172.66     13.71 o 
   2  10   9        1.95        7.06      8.98 o 
   3  10   9       32.15       27.03     11.71 o 
   4  10   9       39.36       42.38     11.20 o 
   5  10   9        1.78        2.78     10.43 o 
   6  10   9       10.41       20.60     11.55 o 
   7  10   9       19.68      -13.18     17.11 o 
  -9  11   9       84.38       87.81     20.41 o 
  -8  11   9      164.14      153.80     34.60 o 
  -7  11   9       52.41       68.68     13.80 o 
  -6  11   9      160.51      158.24     20.55 o 
  -5  11   9      592.93      583.70     23.41 o 
  -4  11   9       94.53      103.90     13.93 o 
  -3  11   9        9.03        5.88      8.87 o 
  -2  11   9      186.81      175.54     14.01 o 
  -1  11   9      124.63      125.15     12.30 o 
   0  11   9      126.64      133.76     12.87 o 
   1  11   9      226.52      278.78     42.74 o 
   2  11   9       28.80       33.68     10.56 o 
   3  11   9      782.49      883.55     28.11 o 
   4  11   9      259.02      217.83     16.79 o 
   5  11   9       53.68       46.95     12.49 o 
   6  11   9      181.14      192.47     26.20 o 
   7  11   9      202.37      202.05     41.95 o 
  -8  12   9        4.49        4.07     18.59 o 
  -7  12   9      138.86      136.02     18.77 o 
  -6  12   9      319.19      289.80     19.83 o 
  -5  12   9       51.09       67.27     13.32 o 
  -4  12   9       52.14       51.95     12.08 o 
  -3  12   9      736.81      749.81     25.58 o 
  -2  12   9      903.44      897.45     32.07 o 
  -1  12   9        1.31       11.31      8.93 o 
   0  12   9      514.45      470.45     24.20 o 
   1  12   9     1017.29     1102.94     38.16 o 
   2  12   9      208.41      173.08     15.94 o 
   3  12   9        6.17       -5.11     10.09 o 
   4  12   9      116.78      127.35     17.99 o 
   5  12   9       68.70       68.41     13.87 o 
   6  12   9        7.72       24.47     27.97 o 
  -8  13   9       64.43       71.46     22.49 o 
  -7  13   9       11.05       15.51     12.76 o 
  -6  13   9       26.01        7.11     13.13 o 
  -5  13   9      127.86      152.41     16.75 o 
  -4  13   9       51.37       45.33     12.82 o 
  -3  13   9       41.99       18.36     12.92 o 
  -2  13   9      134.59      156.33     14.96 o 
  -1  13   9      268.87      250.04     19.83 o 
   0  13   9      141.10      138.23     14.59 o 
   1  13   9       21.26       13.22     10.99 o 
   2  13   9      158.36      193.01     44.67 o 
   3  13   9      132.80      146.12     18.67 o 
   4  13   9       99.31      120.62     18.97 o 
   5  13   9       12.25        8.67     14.63 o 
  -7  14   9        0.28      -10.51     16.92 o 
  -6  14   9        0.30       -6.78     13.13 o 
  -5  14   9       21.09       14.33     12.58 o 
  -4  14   9       56.78       61.53     12.95 o 
  -3  14   9       25.29       27.98     11.88 o 
  -2  14   9      202.33      182.02     18.96 o 
  -1  14   9        0.64      -11.42     11.42 o 
   0  14   9       53.79       28.02     11.99 o 
   1  14   9        1.80       22.72     12.72 o 
   2  14   9       12.01        9.09     11.68 o 
   3  14   9        0.02        6.20     14.00 o 
   4  14   9       19.66       21.97     15.30 o 
   5  14   9       10.33      -13.28     25.87 o 
  -5  15   9        9.70        5.19     12.56 o 
  -4  15   9       24.76       38.66     13.92 o 
  -3  15   9        2.95       -0.86     11.77 o 
  -2  15   9        0.65        0.76     13.09 o 
  -1  15   9       33.58       37.01     14.62 o 
   0  15   9       20.99       25.81     12.40 o 
   1  15   9       82.70       69.40     17.17 o 
   2  15   9      122.53      131.76     21.33 o 
   3  15   9        2.28        2.94     15.12 o 
  -4  16   9        1.98      -17.61     36.01 o 
  -3  16   9        2.88      -11.68     18.04 o 
  -2  16   9       30.16       15.48     15.39 o 
  -1  16   9       26.16       40.30     16.54 o 
   0  16   9       91.36       82.50     22.10 o 
   1  16   9      139.78      112.84     41.25 o 
   2  16   9       21.70       55.13     22.46 o 
 -12   0  10        3.58      -11.19     28.67 o 
 -11   0  10        4.04       -2.80     21.67 o 
 -10   0  10       45.94       31.46     25.17 o 
  -9   0  10       44.20       34.96     23.07 o 
  -8   0  10      445.43      443.96     39.85 o 
  -7   0  10     1348.20     1362.12     40.81 o 
  -6   0  10     1419.94     1432.55     51.04 o 
  -5   0  10      129.77      138.05     13.93 o 
  -4   0  10     3277.01     3290.17     44.78 o 
  -3   0  10     2833.01     2636.00     39.50 o 
  -2   0  10       42.98       47.22      7.83 o 
  -1   0  10     1841.79     1712.51     29.70 o 
   0   0  10      138.03      142.30     10.80 o 
   1   0  10     3282.05     3184.76     43.71 o 
   2   0  10       19.76        8.99     12.93 o 
   3   0  10        2.52        9.09     13.28 o 
   4   0  10      432.82      376.45     24.12 o 
   5   0  10       39.11       51.13     14.11 o 
   6   0  10      339.12      323.44     25.65 o 
   7   0  10       30.05       15.41     19.93 o 
   8   0  10      379.30      369.20     75.16 o 
   9   0  10      104.93       83.06     23.29 o 
 -12   1  10       40.44       47.96     22.98 o 
 -11   1  10        1.68       -4.40     17.83 o 
 -10   1  10      200.02      187.44     23.97 o 
  -9   1  10      327.43      428.82     55.58 o 
  -8   1  10      327.29      351.10     20.53 o 
  -7   1  10      170.64      191.06     18.91 o 
  -6   1  10       68.86       72.97      9.41 o 
  -5   1  10        8.76       -5.54      5.54 o 
  -4   1  10        9.61       14.55      4.38 o 
  -3   1  10        0.37       -2.97      3.49 o 
  -2   1  10       23.40       46.76      4.83 o 
  -1   1  10     2468.67     2318.41     25.28 o 
   0   1  10     2193.63     2171.37     25.80 o 
   1   1  10      292.11      307.13     11.81 o 
   2   1  10     4994.43     5038.71     57.32 o 
   3   1  10      101.58       96.35      9.41 o 
   4   1  10      151.86      138.69     13.57 o 
   5   1  10      263.77      293.16     16.28 o 
   6   1  10      373.67      423.04     20.03 o 
   7   1  10       79.40       75.44     13.01 o 
   8   1  10       44.01       44.26     12.80 o 
   9   1  10       99.35      108.72     19.98 o 
 -12   2  10       57.60       40.09     21.96 o 
 -11   2  10        0.03       11.96     20.62 o 
 -10   2  10       29.49       54.79     29.01 o 
  -9   2  10       49.64       53.41     13.98 o 
  -8   2  10       82.18       94.23     17.78 o 
  -7   2  10      362.08      349.05     20.15 o 
  -6   2  10      560.50      521.27     21.51 o 
  -5   2  10      187.23      172.89     10.48 o 
  -4   2  10      857.20      906.64     22.74 o 
  -3   2  10      593.52      518.93     16.62 o 
  -2   2  10      246.04      264.47      9.56 o 
  -1   2  10       66.11       47.37      4.97 o 
   0   2  10        8.03        0.46      3.70 o 
   1   2  10        2.25        7.33      4.44 o 
   2   2  10      208.07      210.50     10.84 o 
   3   2  10       23.90       38.43      8.38 o 
   4   2  10       74.04       47.89     11.81 o 
   5   2  10      348.10      334.89     20.31 o 
   6   2  10      254.40      310.24     30.48 o 
   7   2  10        0.57       -9.74      9.74 o 
   8   2  10       13.79        8.57     11.67 o 
   9   2  10        0.08        3.42     15.22 o 
 -11   3  10        1.27       15.34     17.78 o 
 -10   3  10        0.92       -0.53     13.06 o 
  -9   3  10       16.84       -0.19     15.80 o 
  -8   3  10      104.97      106.49     20.82 o 
  -7   3  10       82.23       57.34     12.88 o 
  -6   3  10       70.94       65.41     23.66 o 
  -5   3  10       19.59       18.79      9.36 o 
  -4   3  10      275.12      284.68     14.06 o 
  -3   3  10       98.84      109.70      6.45 o 
  -2   3  10     1419.93     1440.59     19.28 o 
  -1   3  10     1121.42     1117.34     16.91 o 
   0   3  10        0.78        1.41      3.60 o 
   1   3  10        0.42        5.11      4.50 o 
   2   3  10      638.47      620.62     15.64 o 
   3   3  10      315.26      317.93     14.96 o 
   4   3  10       51.09       70.41     10.07 o 
   5   3  10      228.22      236.03     15.70 o 
   6   3  10      124.37      102.98     15.74 o 
   7   3  10      135.55      118.02     14.12 o 
   8   3  10        9.37       12.68     11.85 o 
   9   3  10       70.28       29.14     17.27 o 
 -11   4  10       69.79       56.94     17.49 o 
 -10   4  10       79.86       52.71     15.95 o 
  -9   4  10       30.96       25.11     19.30 o 
  -8   4  10       24.51       45.63     13.99 o 
  -7   4  10      942.13      840.14     29.02 o 
  -6   4  10      690.57      706.57     25.76 o 
  -5   4  10       74.16       63.20     11.91 o 
  -4   4  10      114.48      127.81     10.01 o 
  -3   4  10     1179.51     1175.29     20.20 o 
  -2   4  10     1376.44     1369.58     21.85 o 
  -1   4  10      389.81      382.13     10.47 o 
   0   4  10      690.49      641.92     13.24 o 
   1   4  10     2020.01     1919.66     27.29 o 
   2   4  10      710.56      729.17     17.39 o 
   3   4  10      346.69      312.60     21.80 o 
   4   4  10     2145.14     2222.06     58.07 o 
   5   4  10      695.26      725.17     23.83 o 
   6   4  10       13.06        8.08     13.52 o 
   7   4  10      180.91      170.47     28.36 o 
   8   4  10      181.27      162.79     17.03 o 
   9   4  10       36.52       21.33     16.59 o 
 -11   5  10       24.21       12.77     16.28 o 
 -10   5  10        4.07        3.06     17.61 o 
  -9   5  10      112.19      103.62     16.91 o 
  -8   5  10      961.34     1028.14     34.11 o 
  -7   5  10       28.08       18.37     12.06 o 
  -6   5  10     1211.18     1070.91     26.07 o 
  -5   5  10     1958.56     1941.97     39.36 o 
  -4   5  10      235.06      244.35     13.13 o 
  -3   5  10        3.70        3.88      5.31 o 
  -2   5  10     1206.16     1190.23     23.09 o 
  -1   5  10     3224.11     3102.57     49.66 o 
   0   5  10      591.45      604.79     14.90 o 
   1   5  10      206.56      210.23     10.28 o 
   2   5  10     1532.92     1504.29     25.40 o 
   3   5  10      722.38      688.42     19.41 o 
   4   5  10      273.70      297.79     31.18 o 
   5   5  10      146.65      163.22     14.27 o 
   6   5  10      738.76      788.41     26.71 o 
   7   5  10      149.61      138.29     18.66 o 
   8   5  10        1.11      -10.92     14.24 o 
   9   5  10       87.96      147.92     22.58 o 
 -11   6  10        5.22       -1.51     24.47 o 
 -10   6  10        0.77        0.73     15.58 o 
  -9   6  10       19.30       -3.42     13.46 o 
  -8   6  10        0.36       -4.04     12.57 o 
  -7   6  10      412.54      375.36     22.44 o 
  -6   6  10      117.97      130.51     12.38 o 
  -5   6  10       80.14       93.02     10.80 o 
  -4   6  10     1454.16     1506.18     34.11 o 
  -3   6  10     2651.11     2583.93     40.93 o 
  -2   6  10     2009.85     2059.58     29.09 o 
  -1   6  10        9.25        6.76      5.24 o 
   0   6  10      837.92      886.43     22.71 o 
   1   6  10      925.84      899.19     20.34 o 
   2   6  10       27.24       30.95      7.04 o 
   3   6  10       76.07       64.96      9.35 o 
   4   6  10      233.51      249.14     18.84 o 
   5   6  10      857.61      789.48     34.51 o 
   6   6  10      172.03      127.44     14.64 o 
   7   6  10        3.20        2.07     10.50 o 
   8   6  10       46.77       33.30     16.84 o 
   9   6  10       38.44       32.57     23.48 o 
 -11   7  10        0.01      -24.47     30.76 o 
 -10   7  10        7.32       19.80     16.96 o 
  -9   7  10       21.56       13.38     14.31 o 
  -8   7  10       41.86       40.19     19.20 o 
  -7   7  10        6.82       -8.02     10.68 o 
  -6   7  10       87.33       58.93     10.74 o 
  -5   7  10      337.89      325.99     16.36 o 
  -4   7  10       12.38        8.23      7.88 o 
  -3   7  10      722.43      736.88     21.20 o 
  -2   7  10      554.19      541.02     17.40 o 
  -1   7  10      182.27      190.46     10.53 o 
   0   7  10      693.03      735.18     21.80 o 
   1   7  10       56.23       37.38      8.46 o 
   2   7  10      162.59      125.21      9.89 o 
   3   7  10        0.57        2.79      6.67 o 
   4   7  10      214.07      184.64     14.47 o 
   5   7  10       11.17        2.23      9.02 o 
   6   7  10        2.08        8.47     10.40 o 
   7   7  10       17.82       25.12     12.10 o 
   8   7  10       14.78      -10.35     15.43 o 
 -10   8  10       33.66       35.60     18.28 o 
  -9   8  10        5.02      -15.29     15.29 o 
  -8   8  10       20.18       38.89     15.31 o 
  -7   8  10       53.83       37.38     14.56 o 
  -6   8  10       81.26       57.75     11.44 o 
  -5   8  10        0.42       -2.88      8.39 o 
  -4   8  10        0.83        0.67      7.98 o 
  -3   8  10      332.89      347.57     21.60 o 
  -2   8  10      941.80      980.11     25.93 o 
  -1   8  10        0.36        2.03      6.60 o 
   0   8  10      199.93      145.44     11.70 o 
   1   8  10      384.07      408.59     17.20 o 
   2   8  10        2.48       -3.98      7.47 o 
   3   8  10       44.86       51.21      8.81 o 
   4   8  10      674.38      712.80     21.32 o 
   5   8  10      284.13      281.18     20.38 o 
   6   8  10       41.18       29.64     11.91 o 
   7   8  10       44.08       20.63     12.48 o 
   8   8  10        0.62       -3.96     15.93 o 
 -10   9  10        2.04        5.24     23.07 o 
  -9   9  10       18.00       21.45     16.26 o 
  -8   9  10      215.18      234.00     22.32 o 
  -7   9  10       36.71       46.27     11.86 o 
  -6   9  10      108.20       97.18     13.42 o 
  -5   9  10      702.55      726.95     24.33 o 
  -4   9  10      466.96      506.56     20.52 o 
  -3   9  10       71.55       72.70     13.62 o 
  -2   9  10     1194.29     1223.36     28.22 o 
  -1   9  10      833.73      926.70     24.59 o 
   0   9  10        4.63       -0.47      7.57 o 
   1   9  10      387.57      341.58     17.16 o 
   2   9  10      564.81      595.03     21.56 o 
   3   9  10      325.65      294.74     17.09 o 
   4   9  10      118.78      112.88     13.52 o 
   5   9  10       35.94       10.09     10.71 o 
   6   9  10      177.78      169.27     16.90 o 
   7   9  10      183.74      169.69     21.37 o 
  -9  10  10        5.31       15.57     19.65 o 
  -8  10  10      166.53      176.51     23.15 o 
  -7  10  10      431.50      404.51     22.71 o 
  -6  10  10       23.37       26.83     11.37 o 
  -5  10  10        5.15       15.31      9.95 o 
  -4  10  10       61.02       34.12     10.40 o 
  -3  10  10      166.30      204.87     15.18 o 
  -2  10  10      234.72      258.02     20.07 o 
  -1  10  10       92.76       65.89     10.46 o 
   0  10  10      221.35      199.97     16.52 o 
   1  10  10      963.96      970.56     40.71 o 
   2  10  10      375.32      378.53     18.77 o 
   3  10  10      277.57      253.83     27.64 o 
   4  10  10      828.14      808.07     47.43 o 
   5  10  10      318.97      335.74     37.21 o 
   6  10  10        0.71      -12.34     12.34 o 
   7  10  10       54.19       45.74     17.68 o 
  -9  11  10       33.61      -16.08     27.97 o 
  -8  11  10      191.64      191.65     31.95 o 
  -7  11  10       68.45       69.88     14.51 o 
  -6  11  10       13.85        2.05     10.72 o 
  -5  11  10      130.31      125.18     14.82 o 
  -4  11  10       42.49       42.15     11.69 o 
  -3  11  10       87.81      100.58     12.92 o 
  -2  11  10      433.25      396.82     19.00 o 
  -1  11  10      308.08      334.72     17.70 o 
   0  11  10      119.48       78.99     11.70 o 
   1  11  10       27.32       32.67     10.92 o 
   2  11  10       42.77       56.25     12.25 o 
   3  11  10       52.35       36.49     11.61 o 
   4  11  10       16.47       16.03     11.13 o 
   5  11  10       16.36       16.37     13.83 o 
   6  11  10       66.04       40.99     15.88 o 
  -8  12  10        0.66        1.79     16.46 o 
  -7  12  10        1.84       10.64     12.46 o 
  -6  12  10        1.95       12.28     11.91 o 
  -5  12  10       16.01        2.78     11.14 o 
  -4  12  10       20.91        4.38     10.45 o 
  -3  12  10        0.82       -4.86      9.61 o 
  -2  12  10       64.61      102.15     15.56 o 
  -1  12  10       24.91        9.43     17.88 o 
   0  12  10       69.54       67.35     12.12 o 
   1  12  10       70.36       77.74     15.04 o 
   2  12  10       24.14       27.09     13.37 o 
   3  12  10        0.94       -6.65     14.83 o 
   4  12  10        1.00       -4.00     10.94 o 
   5  12  10        0.35        6.20     11.85 o 
  -7  13  10       13.56        8.84     13.92 o 
  -6  13  10       35.65       30.60     13.74 o 
  -5  13  10      144.99      163.07     17.37 o 
  -4  13  10       43.25       50.05     13.28 o 
  -3  13  10       23.94       17.46     11.57 o 
  -2  13  10       81.41       51.04     14.08 o 
  -1  13  10       93.25      103.63     15.88 o 
   0  13  10      320.19      301.58     18.78 o 
   1  13  10        5.92       11.64     13.42 o 
   2  13  10      255.91      293.43     23.00 o 
   3  13  10      124.38      128.48     21.90 o 
   4  13  10       19.79       13.04     13.55 o 
   5  13  10        2.71       -4.24     14.05 o 
  -6  14  10       91.91       97.81     25.01 o 
  -5  14  10       59.29       46.08     14.85 o 
  -4  14  10       86.99       61.58     15.44 o 
  -3  14  10      225.91      253.22     22.10 o 
  -2  14  10        1.52       -2.17     12.44 o 
  -1  14  10       86.44       62.69     15.54 o 
   0  14  10      261.65      248.85     18.36 o 
   1  14  10      434.33      420.86     22.58 o 
   2  14  10       39.67       65.88     14.68 o 
   3  14  10       18.71       38.92     15.48 o 
   4  14  10       51.47       39.34     16.57 o 
  -5  15  10       69.97       54.59     16.88 o 
  -4  15  10       41.88       28.68     14.01 o 
  -3  15  10       30.24       47.46     16.14 o 
  -2  15  10      209.27      230.76     24.89 o 
  -1  15  10       71.48       69.65     16.18 o 
   0  15  10        3.09       14.67     14.53 o 
   1  15  10       21.01       12.17     15.04 o 
   2  15  10       63.56       47.07     16.60 o 
   3  15  10       24.08        5.35     18.00 o 
  -2  16  10        0.31        9.79     26.57 o 
  -1  16  10        8.46       30.76     27.97 o 
 -11   1  11        0.49        1.64     18.04 o 
 -10   1  11       77.19       62.76     19.26 o 
  -9   1  11       90.46       90.41     22.02 o 
  -8   1  11       35.66       44.74     13.29 o 
  -7   1  11        5.35       11.62     12.74 o 
  -6   1  11       57.44       40.30     19.22 o 
  -5   1  11      693.50      695.23     32.60 o 
  -4   1  11        3.78        8.59      5.40 o 
  -3   1  11      947.03      980.25     19.99 o 
  -2   1  11     1960.47     2008.21     24.04 o 
  -1   1  11     2680.32     2673.60     28.66 o 
   0   1  11       98.51       96.33      6.46 o 
   1   1  11      430.44      489.87     15.36 o 
   2   1  11      297.93      260.39     13.28 o 
   3   1  11       37.83       24.67      7.82 o 
   4   1  11      192.14      168.06     16.71 o 
   5   1  11      320.57      338.46     22.08 o 
   6   1  11      820.69      821.55     30.35 o 
   7   1  11       82.49       93.65     14.29 o 
   8   1  11       25.66       29.14     13.15 o 
   9   1  11       76.61       83.63     16.77 o 
 -11   2  11      142.97      151.80     33.91 o 
 -10   2  11        2.31        1.40     16.81 o 
  -9   2  11       17.96        2.84     12.37 o 
  -8   2  11       33.86       41.75     16.79 o 
  -7   2  11      522.04      528.95     23.89 o 
  -6   2  11      863.15      817.22     26.31 o 
  -5   2  11       44.35       35.13      9.66 o 
  -4   2  11      731.24      752.52     16.48 o 
  -3   2  11     2768.40     2777.71     37.60 o 
  -2   2  11     1800.91     1756.58     22.41 o 
  -1   2  11      391.57      392.33     19.04 o 
   0   2  11     4407.56     4327.63     39.49 o 
   1   2  11     2587.34     2629.92     32.84 o 
   2   2  11       62.68       65.98      8.94 o 
   3   2  11      163.50      159.69     12.21 o 
   4   2  11      704.25      717.22     22.53 o 
   5   2  11      402.45      391.32     31.52 o 
   6   2  11       22.35       -6.96      9.68 o 
   7   2  11      105.03      121.37     15.05 o 
   8   2  11       71.07       76.54     14.95 o 
   9   2  11       48.85       19.69     16.76 o 
 -11   3  11       33.87       51.82     21.50 o 
 -10   3  11        9.76       -1.73     14.24 o 
  -9   3  11      214.91      223.25     35.66 o 
  -8   3  11      699.13      765.37     34.89 o 
  -7   3  11        1.97       -5.22     10.61 o 
  -6   3  11      680.08      688.57     25.23 o 
  -5   3  11      496.93      540.26     17.83 o 
  -4   3  11      196.69      179.94     11.15 o 
  -3   3  11      429.96      411.08     12.78 o 
  -2   3  11     1100.87     1024.72     17.91 o 
  -1   3  11      492.44      493.80     12.11 o 
   0   3  11       29.54       31.90      5.95 o 
   1   3  11        4.63        1.07      4.87 o 
   2   3  11     1408.91     1436.84     31.99 o 
   3   3  11     1945.16     1710.85     40.20 o 
   4   3  11      223.51      270.82     15.58 o 
   5   3  11     1093.52      985.83     28.01 o 
   6   3  11     1094.89     1139.14     37.07 o 
   7   3  11      140.76      141.15     15.64 o 
   8   3  11       14.73        8.52     12.26 o 
   9   3  11       49.58       41.29     22.95 o 
 -11   4  11        5.85       16.00     16.63 o 
 -10   4  11       26.74       15.80     18.42 o 
  -9   4  11       27.40       28.97     14.80 o 
  -8   4  11        0.21       12.14     13.17 o 
  -7   4  11       75.93      104.57     14.86 o 
  -6   4  11      267.56      264.96     18.27 o 
  -5   4  11       57.40       63.83      9.40 o 
  -4   4  11       60.94       78.68      9.16 o 
  -3   4  11     1010.40      963.15     21.56 o 
  -2   4  11      750.40      720.88     16.64 o 
  -1   4  11      176.17      190.08      8.43 o 
   0   4  11     1598.93     1506.68     26.29 o 
   1   4  11      839.79      842.28     18.53 o 
   2   4  11       34.63       25.75      6.62 o 
   3   4  11      176.45      181.78     12.97 o 
   4   4  11      563.10      554.58     23.41 o 
   5   4  11       14.19       23.48     10.06 o 
   6   4  11        2.06       -1.15     10.70 o 
   7   4  11        0.80        9.23     11.44 o 
   8   4  11        0.47       -7.01     12.03 o 
   9   4  11        4.79      -25.87     25.87 o 
 -11   5  11       35.77       30.77     16.94 o 
 -10   5  11       13.27       31.71     29.71 o 
  -9   5  11       15.49       24.98     14.38 o 
  -8   5  11       26.96        7.36     13.02 o 
  -7   5  11        0.05      -11.16     11.16 o 
  -6   5  11       88.07       72.25     13.34 o 
  -5   5  11        9.48        3.34      7.30 o 
  -4   5  11      276.15      290.72     14.39 o 
  -3   5  11       90.56       73.01      9.06 o 
  -2   5  11      140.77      154.41     10.44 o 
  -1   5  11      119.37       95.91      7.89 o 
   0   5  11        0.06        0.58      5.23 o 
   1   5  11       21.18       21.06      6.09 o 
   2   5  11      157.55      137.74      9.88 o 
   3   5  11        9.45        1.81      7.51 o 
   4   5  11       63.65       77.45     11.17 o 
   5   5  11        1.96       -1.80      9.63 o 
   6   5  11       30.90       31.53     11.56 o 
   7   5  11        7.72      -10.19     13.39 o 
   8   5  11       10.11       -1.08     12.64 o 
 -11   6  11       10.23       27.27     30.76 o 
 -10   6  11      220.60      202.91     23.11 o 
  -9   6  11       35.40       47.21     22.33 o 
  -8   6  11      574.39      547.94     27.98 o 
  -7   6  11      852.62      797.62     51.55 o 
  -6   6  11       29.89       20.40      9.21 o 
  -5   6  11      115.51      129.83     20.89 o 
  -4   6  11      655.89      671.86     20.98 o 
  -3   6  11       85.41       92.05     10.11 o 
  -2   6  11        9.01        3.99      6.43 o 
  -1   6  11        2.17       -5.52      5.52 o 
   0   6  11       70.32       82.95      9.45 o 
   1   6  11      608.03      670.84     20.35 o 
   2   6  11      217.18      173.82     11.06 o 
   3   6  11        2.26       -1.64      7.80 o 
   4   6  11      415.11      435.76     19.55 o 
   5   6  11      152.75      190.25     15.79 o 
   6   6  11       53.07       38.32     12.43 o 
   7   6  11       72.67       62.43     13.85 o 
   8   6  11       22.38       15.16     16.02 o 
 -10   7  11       33.92       62.35     18.80 o 
  -9   7  11      164.20      104.62     19.50 o 
  -8   7  11       25.50       22.55     14.60 o 
  -7   7  11      187.97      197.08     23.88 o 
  -6   7  11       11.68       -8.83      8.83 o 
  -5   7  11      959.85      980.29     37.74 o 
  -4   7  11     1373.23     1377.02     29.99 o 
  -3   7  11      128.48      138.46     11.90 o 
  -2   7  11     2060.66     2094.71     31.30 o 
  -1   7  11      571.04      561.47     18.70 o 
   0   7  11       50.67       48.79      9.11 o 
   1   7  11      603.70      585.22     20.28 o 
   2   7  11      689.55      762.05     22.78 o 
   3   7  11       77.20       92.61      9.92 o 
   4   7  11        4.98        9.65     10.39 o 
   5   7  11      249.29      267.18     17.78 o 
   6   7  11      111.83      134.92     15.38 o 
   7   7  11        3.56      -12.38     16.65 o 
   8   7  11        0.75      -11.99     14.84 o 
 -10   8  11       30.53       25.79     19.76 o 
  -9   8  11       58.20       50.08     30.26 o 
  -8   8  11      351.20      343.64     25.63 o 
  -7   8  11       54.67       56.11     15.71 o 
  -6   8  11        8.97       11.18      9.97 o 
  -5   8  11        7.90       11.18     10.29 o 
  -4   8  11      671.12      696.75     22.82 o 
  -3   8  11      564.98      577.13     20.59 o 
  -2   8  11      190.79      151.10     10.67 o 
  -1   8  11      572.08      562.83     23.89 o 
   0   8  11      298.19      293.57     15.64 o 
   1   8  11      409.47      399.36     18.37 o 
   2   8  11       58.29       56.78     10.57 o 
   3   8  11      275.29      289.08     17.09 o 
   4   8  11      429.17      434.11     20.39 o 
   5   8  11      195.99      216.57     20.69 o 
   6   8  11        4.09        8.16     11.42 o 
   7   8  11      115.41      128.94     17.85 o 
 -10   9  11        6.85      -26.57     26.57 o 
  -9   9  11       45.33       10.47     17.75 o 
  -8   9  11        2.14       27.34     16.18 o 
  -7   9  11       12.82       -3.71     13.69 o 
  -6   9  11       23.35       11.36     10.90 o 
  -5   9  11        0.62       14.28      9.72 o 
  -4   9  11        0.18       -0.55      8.87 o 
  -3   9  11      381.88      380.81     26.70 o 
  -2   9  11      236.27      229.82     14.59 o 
  -1   9  11       12.23       22.80      9.07 o 
   0   9  11        8.65        2.29      8.14 o 
   1   9  11       45.91       64.20     11.57 o 
   2   9  11       42.81       25.38     14.63 o 
   3   9  11       16.24        2.87      9.59 o 
   4   9  11       10.36       -1.98     10.89 o 
   5   9  11       39.54       34.64     13.60 o 
   6   9  11      143.00      131.42     21.70 o 
   7   9  11        4.74       -3.47     15.83 o 
  -9  10  11        6.97        6.98     16.66 o 
  -8  10  11        0.26      -10.96     15.46 o 
  -7  10  11       25.78       23.32     12.14 o 
  -6  10  11        7.41       12.06     11.16 o 
  -5  10  11        0.31        6.54      9.96 o 
  -4  10  11       10.55       -3.50      8.76 o 
  -3  10  11       11.26        2.50      8.89 o 
  -2  10  11       13.47       13.90     10.39 o 
  -1  10  11       94.56       93.86     12.05 o 
   0  10  11       36.29       22.12     10.02 o 
   1  10  11       69.67       65.93     13.72 o 
   2  10  11        1.31       -9.20      9.20 o 
   3  10  11      190.66      151.75     15.25 o 
   4  10  11       74.91       71.01     13.34 o 
   5  10  11        4.14        7.28     12.95 o 
   6  10  11        1.35      -13.39     13.39 o 
  -8  11  11       48.75       51.11     18.95 o 
  -7  11  11        0.34       11.66     12.63 o 
  -6  11  11       59.58       94.82     24.55 o 
  -5  11  11      337.06      358.61     20.53 o 
  -4  11  11      326.25      309.31     34.13 o 
  -3  11  11        1.87        8.30      9.72 o 
  -2  11  11      443.91      410.17     23.25 o 
  -1  11  11      275.28      328.57     18.04 o 
   0  11  11       22.13       25.66     10.29 o 
   1  11  11       77.74       50.40     12.10 o 
   2  11  11      495.19      472.86     28.19 o 
   3  11  11      106.37      123.63     15.23 o 
   4  11  11        2.66        4.26     11.63 o 
   5  11  11       54.66       56.32     17.24 o 
   6  11  11       95.51      119.24     23.67 o 
  -8  12  11       67.70       89.49     34.26 o 
  -7  12  11      185.42      186.21     18.77 o 
  -6  12  11       23.02       24.29     13.26 o 
  -5  12  11       86.28       87.40     20.18 o 
  -4  12  11      317.87      302.32     19.83 o 
  -3  12  11      134.49      151.93     15.02 o 
  -2  12  11       13.23       17.92     11.94 o 
  -1  12  11       11.32       12.72     15.29 o 
   0  12  11      204.17      229.45     17.13 o 
   1  12  11      347.36      456.58     41.04 o 
   2  12  11        4.62        5.35     11.03 o 
   3  12  11       95.66       73.37     14.17 o 
   4  12  11      296.81      315.96     20.63 o 
   5  12  11      119.42      112.17     19.50 o 
  -7  13  11       13.05       -4.53     15.52 o 
  -6  13  11        1.09        7.03     13.19 o 
  -5  13  11       46.50       65.64     16.55 o 
  -4  13  11      182.69      210.32     22.71 o 
  -3  13  11       10.40       22.07     13.98 o 
  -2  13  11      264.70      282.68     22.26 o 
  -1  13  11      460.02      475.69     26.96 o 
   0  13  11      126.31      129.92     15.54 o 
   1  13  11       46.26       30.26     12.36 o 
   2  13  11       36.03       35.52     13.16 o 
   3  13  11       28.46       34.49     13.83 o 
   4  13  11        0.75        3.43     13.13 o 
  -6  14  11        8.78       14.67     23.42 o 
  -5  14  11       18.85        6.06     13.11 o 
  -4  14  11       11.74       21.19     13.41 o 
  -3  14  11       17.16       23.17     15.04 o 
  -2  14  11        0.37        3.56     12.50 o 
  -1  14  11        3.69        1.05     13.11 o 
   0  14  11        5.30       11.03     13.56 o 
   1  14  11        0.40        8.39     12.74 o 
   2  14  11       35.99       43.07     13.94 o 
   3  14  11        9.20        1.44     12.79 o 
  -4  15  11       17.09      -18.18     24.47 o 
  -3  15  11        0.12        1.45     13.94 o 
  -2  15  11        0.79        4.41     13.44 o 
  -1  15  11       63.68       53.70     16.69 o 
   0  15  11       15.86       23.33     15.42 o 
   1  15  11        4.02       -0.88     12.45 o 
   2  15  11        8.22      -24.47     24.47 o 
 -11   0  12      233.09      323.71     45.44 o 
 -10   0  12      108.63      128.64     33.56 o 
  -9   0  12      410.43      413.90     44.75 o 
  -8   0  12     1442.57     1436.75     69.22 o 
  -7   0  12      773.64      634.13     46.14 o 
  -6   0  12       47.68       53.14     17.48 o 
  -5   0  12       64.66       66.93     12.60 o 
  -4   0  12     1153.52     1210.55     48.24 o 
  -3   0  12       78.99       59.16     10.92 o 
  -2   0  12      845.46      881.37     23.14 o 
  -1   0  12        3.37       -5.72      5.72 o 
   0   0  12     3331.56     3365.96     48.45 o 
   1   0  12     1547.47     1544.76     41.53 o 
   2   0  12       77.35       73.74     13.09 o 
   3   0  12        8.13        4.80     11.12 o 
   4   0  12      477.42      437.81     26.45 o 
   5   0  12      173.44      193.06     22.00 o 
   6   0  12      409.11      383.28     29.65 o 
   7   0  12      356.26      428.18     55.23 o 
   8   0  12      183.85      165.51     25.43 o 
 -11   1  12        0.01       13.28     18.79 o 
 -10   1  12        0.95       -9.03     21.32 o 
  -9   1  12       74.56       52.52     17.54 o 
  -8   1  12      255.05      329.54     28.17 o 
  -7   1  12       38.50       46.63     18.53 o 
  -6   1  12      455.97      439.64     21.08 o 
  -5   1  12     2146.79     2164.64     41.50 o 
  -4   1  12      295.36      300.24     12.67 o 
  -3   1  12     1509.85     1576.44     37.54 o 
  -2   1  12     1029.84      995.45     18.99 o 
  -1   1  12      922.92      860.85     16.55 o 
   0   1  12      408.11      422.48     13.37 o 
   1   1  12     1577.59     1681.52     41.51 o 
   2   1  12      501.24      541.64     18.70 o 
   3   1  12      251.84      252.47     14.65 o 
   4   1  12       20.07       12.35      9.82 o 
   5   1  12      394.53      358.31     19.15 o 
   6   1  12      309.29      290.43     18.95 o 
   7   1  12      118.68      120.49     17.66 o 
   8   1  12        7.61       14.57     12.87 o 
 -11   2  12       16.67       21.00     20.75 o 
 -10   2  12        7.75       20.87     17.13 o 
  -9   2  12        0.70       13.85     15.52 o 
  -8   2  12       85.52      102.62     19.26 o 
  -7   2  12        0.92        8.16     12.25 o 
  -6   2  12      137.04      177.97     15.65 o 
  -5   2  12        3.05        5.83      9.34 o 
  -4   2  12      180.45      160.33     11.91 o 
  -3   2  12      261.51      268.85     11.20 o 
  -2   2  12      101.15       86.51      6.75 o 
  -1   2  12       18.98       23.31      5.35 o 
   0   2  12      133.89      162.44      9.33 o 
   1   2  12      188.99      174.35     13.52 o 
   2   2  12      337.10      299.77     14.85 o 
   3   2  12      486.14      524.32     19.47 o 
   4   2  12       76.65       64.71     12.41 o 
   5   2  12        7.66        4.26     11.01 o 
   6   2  12      107.02      123.47     24.62 o 
   7   2  12       11.26        2.24     11.83 o 
   8   2  12       41.94       14.39     13.58 o 
 -11   3  12        2.47      -18.27     18.27 o 
 -10   3  12       39.96       27.88     18.30 o 
  -9   3  12        9.73       -1.84     15.80 o 
  -8   3  12        0.96       -4.50     12.10 o 
  -7   3  12       21.79       21.77     12.71 o 
  -6   3  12        0.61       -2.88      9.67 o 
  -5   3  12       57.95       62.87     16.96 o 
  -4   3  12       30.23       18.80      9.08 o 
  -3   3  12       29.85       13.70      5.73 o 
  -2   3  12      384.16      414.30     15.97 o 
  -1   3  12      509.60      503.44     12.92 o 
   0   3  12      138.72      147.36      9.28 o 
   1   3  12      165.54      182.24     14.66 o 
   2   3  12     1341.47     1356.13     29.05 o 
   3   3  12      316.52      304.74     16.06 o 
   4   3  12      161.54      138.92     13.77 o 
   5   3  12      367.45      372.63     22.50 o 
   6   3  12       44.34       33.22     13.72 o 
   7   3  12        6.19        3.49     11.68 o 
   8   3  12        7.32       13.41     13.70 o 
 -11   4  12       36.21       41.00     21.69 o 
 -10   4  12       38.17       34.92     20.25 o 
  -9   4  12       15.79       10.21     14.52 o 
  -8   4  12      178.94      224.66     21.08 o 
  -7   4  12      521.80      544.94     36.51 o 
  -6   4  12       51.37       38.79     12.12 o 
  -5   4  12        1.34       -1.04      7.29 o 
  -4   4  12      907.77      905.64     30.68 o 
  -3   4  12      526.94      519.07     17.56 o 
  -2   4  12       12.65        5.60      5.81 o 
  -1   4  12     1528.76     1587.90     25.32 o 
   0   4  12      948.90      896.87     19.42 o 
   1   4  12     1299.37     1323.83     29.82 o 
   2   4  12        0.24       -4.09      7.06 o 
   3   4  12      657.41      673.37     22.42 o 
   4   4  12      863.59      861.03     27.65 o 
   5   4  12       47.80       48.93     12.08 o 
   6   4  12       36.81       23.60     14.16 o 
   7   4  12      104.88      101.16     16.25 o 
   8   4  12      162.32      186.55     24.52 o 
 -11   5  12        0.46        3.63     19.98 o 
 -10   5  12        3.76       -3.59     19.20 o 
  -9   5  12       97.66       84.10     17.75 o 
  -8   5  12      149.14      167.26     19.60 o 
  -7   5  12      172.82      211.75     18.83 o 
  -6   5  12      595.03      589.44     43.02 o 
  -5   5  12      740.09      728.58     22.12 o 
  -4   5  12       56.67       45.41      9.09 o 
  -3   5  12      251.46      263.66     28.58 o 
  -2   5  12     1006.96      969.10     20.50 o 
  -1   5  12      868.85      854.99     21.92 o 
   0   5  12        0.31       -6.33      6.33 o 
   1   5  12      405.96      405.99     14.53 o 
   2   5  12     1073.11     1156.05     27.58 o 
   3   5  12       92.19      100.36     11.83 o 
   4   5  12        2.94       -7.34     10.49 o 
   5   5  12      624.83      630.69     24.56 o 
   6   5  12      263.31      248.02     18.70 o 
   7   5  12      187.54      191.37     34.72 o 
   8   5  12       14.71       47.25     15.27 o 
 -10   6  12        0.30       -9.54     16.18 o 
  -9   6  12        3.13      -12.93     14.66 o 
  -8   6  12      122.33      118.95     18.05 o 
  -7   6  12      176.47      210.24     19.88 o 
  -6   6  12       97.15       94.16     14.92 o 
  -5   6  12        3.04       -3.31      8.00 o 
  -4   6  12      116.41      136.08     12.34 o 
  -3   6  12      112.95      113.44     11.43 o 
  -2   6  12      918.56      933.67     22.74 o 
  -1   6  12        3.58        9.97      7.22 o 
   0   6  12      541.42      485.37     45.51 o 
   1   6  12      230.05      280.38     14.83 o 
   2   6  12      292.31      286.96     13.75 o 
   3   6  12       98.99      101.79     12.32 o 
   4   6  12      310.38      339.90     18.51 o 
   5   6  12       14.80        0.55      9.75 o 
   6   6  12       54.55       66.24     14.23 o 
   7   6  12       49.45       36.51     14.18 o 
   8   6  12       57.67       74.11     24.22 o 
 -10   7  12       37.86       42.86     18.70 o 
  -9   7  12        1.16      -13.58     15.73 o 
  -8   7  12      107.33       86.34     17.91 o 
  -7   7  12      107.34      142.92     42.59 o 
  -6   7  12       13.10        2.34      9.69 o 
  -5   7  12      148.26      165.31     17.75 o 
  -4   7  12       22.89       27.06      9.79 o 
  -3   7  12        3.55        1.09      7.59 o 
  -2   7  12       33.27       46.72      8.18 o 
  -1   7  12      162.51      134.85     11.76 o 
   0   7  12       12.00       21.14      8.97 o 
   1   7  12      117.31      102.97     11.55 o 
   2   7  12        3.41       -5.88      7.72 o 
   3   7  12       27.54       35.72     12.13 o 
   4   7  12       40.86       27.46     10.87 o 
   5   7  12        6.67       19.99     11.07 o 
   6   7  12        8.87        7.45     11.71 o 
   7   7  12       23.49        9.27     13.22 o 
 -10   8  12        8.43       -0.88     21.50 o 
  -9   8  12        5.66       16.44     17.35 o 
  -8   8  12        0.41       26.65     16.12 o 
  -7   8  12       11.05       14.93     14.08 o 
  -6   8  12       23.61       13.57     10.51 o 
  -5   8  12       16.21       18.23      9.78 o 
  -4   8  12     1020.63     1076.06     28.62 o 
  -3   8  12      891.93      874.58     25.25 o 
  -2   8  12       13.69        5.45      9.54 o 
  -1   8  12      889.42      886.07     24.87 o 
   0   8  12      272.82      285.50     16.05 o 
   1   8  12        2.87        1.02      8.33 o 
   2   8  12       32.11       14.27     13.52 o 
   3   8  12       68.32       62.98     14.60 o 
   4   8  12      140.68      136.82     19.39 o 
   5   8  12       60.72       32.11     12.05 o 
   6   8  12        2.61       -8.64     11.15 o 
   7   8  12        0.46      -12.25     12.25 o 
  -9   9  12       60.28      116.35     33.22 o 
  -8   9  12       11.45        1.80     15.04 o 
  -7   9  12       51.47       54.87     24.63 o 
  -6   9  12      104.87      100.94     20.18 o 
  -5   9  12      156.50      136.97     14.53 o 
  -4   9  12       30.40       35.75     10.62 o 
  -3   9  12        1.97       -5.24      8.16 o 
  -2   9  12      276.40      231.53     18.16 o 
  -1   9  12      769.56      815.39     29.54 o 
   0   9  12      105.05       76.94     11.34 o 
   1   9  12      239.23      231.33     15.86 o 
   2   9  12     1132.86     1156.23     30.38 o 
   3   9  12      291.28      280.07     18.05 o 
   4   9  12        6.97       -2.27     11.70 o 
   5   9  12      188.53      215.94     21.38 o 
   6   9  12       49.22       55.53     17.15 o 
  -9  10  12       22.15       67.12     34.26 o 
  -8  10  12       73.16       68.19     19.06 o 
  -7  10  12      294.77      328.01     26.50 o 
  -6  10  12       93.32       99.38     15.20 o 
  -5  10  12       90.99       95.25     18.11 o 
  -4  10  12      630.41      652.07     34.68 o 
  -3  10  12       64.53       56.77     11.64 o 
  -2  10  12       64.90       73.99     14.15 o 
  -1  10  12      477.97      475.63     25.03 o 
   0  10  12      161.03      180.01     15.38 o 
   1  10  12      189.47      177.80     15.34 o 
   2  10  12        5.18       -8.37      9.52 o 
   3  10  12       43.08       56.96     12.82 o 
   4  10  12      232.44      252.34     22.38 o 
   5  10  12      101.90       95.97     17.98 o 
   6  10  12        0.42      -13.85     17.42 o 
  -8  11  12        1.36      -14.56     16.70 o 
  -7  11  12       48.05       48.49     17.41 o 
  -6  11  12       47.07       60.73     14.02 o 
  -5  11  12       35.76       38.11     12.84 o 
  -4  11  12        0.32        1.42     10.30 o 
  -3  11  12        0.30        9.97     12.21 o 
  -2  11  12       48.59       49.63     13.48 o 
  -1  11  12      175.37      171.56     17.88 o 
   0  11  12      122.39      173.39     18.25 o 
   1  11  12        0.92        8.88     10.47 o 
   2  11  12      187.90      181.74     16.74 o 
   3  11  12       68.12       43.00     13.37 o 
   4  11  12       37.30       36.11     15.65 o 
   5  11  12      136.41      114.23     19.34 o 
  -7  12  12        0.01       -5.08     13.04 o 
  -6  12  12       39.18       27.60     13.87 o 
  -5  12  12       66.85       52.71     14.04 o 
  -4  12  12        2.72      -12.05     12.05 o 
  -3  12  12       14.50       15.17     13.89 o 
  -2  12  12        0.75        0.13     11.94 o 
  -1  12  12       37.68       24.53     12.90 o 
   0  12  12        0.72        8.53     10.48 o 
   1  12  12        0.02       -5.85     12.94 o 
   2  12  12        0.00       -9.92     10.92 o 
   3  12  12        0.42       -0.71     11.63 o 
   4  12  12       17.21        5.19     14.97 o 
   5  12  12      113.57      122.35     32.86 o 
  -6  13  12       95.47       86.99     16.80 o 
  -5  13  12      194.49      202.15     28.28 o 
  -4  13  12        9.30       16.32     13.86 o 
  -3  13  12       18.88       24.81     14.12 o 
  -2  13  12       10.26        9.78     17.96 o 
  -1  13  12       59.89       60.16     16.22 o 
   0  13  12        7.24        6.43     12.95 o 
   1  13  12       51.36       61.15     14.11 o 
   2  13  12       12.27        1.53     12.11 o 
   3  13  12        4.93       -4.09     12.51 o 
   4  13  12        4.19        8.39     25.87 o 
  -5  14  12        7.54        9.75     18.21 o 
  -4  14  12      174.62      188.01     22.10 o 
  -3  14  12       84.28       79.58     23.92 o 
  -2  14  12       10.87       -0.19     13.25 o 
  -1  14  12      234.15      241.34     22.76 o 
   0  14  12      270.11      250.30     28.84 o 
   1  14  12       37.65       43.73     14.20 o 
   2  14  12       12.74      -10.11     11.78 o 
  -2  15  12      100.10       53.83     30.76 o 
  -1  15  12       23.55       41.25     28.67 o 
   0  15  12        0.80      -23.07     23.07 o 
 -11   1  13       30.82       35.94     22.73 o 
 -10   1  13       78.91       99.50     23.22 o 
  -9   1  13        1.72      -12.18     14.58 o 
  -8   1  13       15.28       12.25     15.52 o 
  -7   1  13        3.18       -9.79     19.58 o 
  -6   1  13       87.52       75.95     12.93 o 
  -5   1  13      177.87      227.45     16.59 o 
  -4   1  13        1.37       -3.08      6.04 o 
  -3   1  13      169.07      174.55     12.39 o 
  -2   1  13     1296.84     1366.47     21.28 o 
  -1   1  13     1150.40     1163.40     19.56 o 
   0   1  13      710.97      645.90     22.30 o 
   1   1  13      162.46      201.14     12.73 o 
   2   1  13      176.01      182.63     14.43 o 
   3   1  13      163.21      189.67     15.34 o 
   4   1  13       78.37       83.14     12.04 o 
   5   1  13      249.59      267.66     17.73 o 
   6   1  13       44.52       33.09     12.35 o 
   7   1  13        2.25        6.58     13.64 o 
   8   1  13        0.46       -8.48     12.91 o 
 -11   2  13       77.96       99.98     34.96 o 
 -10   2  13       16.15        5.53     17.72 o 
  -9   2  13       45.07       36.50     18.71 o 
  -8   2  13      140.44      192.96     36.36 o 
  -7   2  13      651.66      691.64     27.87 o 
  -6   2  13       26.18       35.80     11.67 o 
  -5   2  13       95.90       96.75     16.21 o 
  -4   2  13      768.76      789.60     21.29 o 
  -3   2  13        8.38        5.48      6.27 o 
  -2   2  13       33.03       21.41      5.63 o 
  -1   2  13      970.05      994.51     18.20 o 
   0   2  13     1303.04     1277.02     23.52 o 
   1   2  13      208.17      205.16     14.23 o 
   2   2  13       80.42       73.20     17.36 o 
   3   2  13      348.60      362.67     21.95 o 
   4   2  13      522.84      523.27     30.06 o 
   5   2  13       73.64       89.87     13.50 o 
   6   2  13      293.86      266.18     18.72 o 
   7   2  13      290.44      283.56     20.59 o 
   8   2  13       78.74       77.00     16.42 o 
 -11   3  13       12.78      -16.78     25.17 o 
 -10   3  13       26.61       30.26     19.91 o 
  -9   3  13        0.92       13.28     27.97 o 
  -8   3  13       20.25       18.58     14.38 o 
  -7   3  13      190.55      218.03     19.06 o 
  -6   3  13       94.66      101.47     14.52 o 
  -5   3  13      491.85      521.94     24.97 o 
  -4   3  13      286.06      291.31     20.49 o 
  -3   3  13      529.49      547.53     27.65 o 
  -2   3  13     2180.41     2229.51     33.83 o 
  -1   3  13     1480.53     1456.73     24.70 o 
   0   3  13      182.43      188.77     10.73 o 
   1   3  13      697.83      738.65     31.79 o 
   2   3  13     2412.66     2455.27     53.48 o 
   3   3  13      238.70      246.75     15.50 o 
   4   3  13       75.57      103.16     14.94 o 
   5   3  13      400.82      435.43     25.25 o 
   6   3  13      148.68      161.39     20.52 o 
   7   3  13        0.44        6.32     12.77 o 
   8   3  13       32.12       40.52     21.19 o 
 -10   4  13       96.27       72.71     32.86 o 
  -9   4  13        0.19        4.60     15.01 o 
  -8   4  13      319.88      300.03     22.62 o 
  -7   4  13      470.30      488.39     35.19 o 
  -6   4  13       26.70       30.26     12.71 o 
  -5   4  13      271.59      299.10     28.97 o 
  -4   4  13      689.43      668.47     36.00 o 
  -3   4  13        5.83        8.84      7.50 o 
  -2   4  13      225.94      235.32     11.61 o 
  -1   4  13      164.51      167.04     11.85 o 
   0   4  13       10.17       13.40      6.44 o 
   1   4  13       39.88       54.70      9.04 o 
   2   4  13      245.21      243.60     16.85 o 
   3   4  13      179.35      186.90     19.74 o 
   4   4  13      310.61      264.41     17.37 o 
   5   4  13       78.51       86.54     13.37 o 
   6   4  13       28.23       25.39     15.19 o 
   7   4  13       87.36       91.82     15.92 o 
   8   4  13       36.24       59.43     30.76 o 
 -10   5  13        3.97      -19.03     19.03 o 
  -9   5  13      134.49      119.53     20.16 o 
  -8   5  13       70.27       38.54     17.61 o 
  -7   5  13        3.30        4.71     13.09 o 
  -6   5  13        7.03        7.67     11.49 o 
  -5   5  13      128.85      116.23     12.56 o 
  -4   5  13      988.00     1006.74     29.68 o 
  -3   5  13      219.27      218.50     13.66 o 
  -2   5  13      339.48      378.92     14.16 o 
  -1   5  13      246.12      231.55     13.69 o 
   0   5  13       38.93       30.09      8.60 o 
   1   5  13        8.08        3.58      9.18 o 
   2   5  13        2.84        9.75      8.43 o 
   3   5  13       18.43        4.93      9.07 o 
   4   5  13       51.98       35.47     11.11 o 
   5   5  13       96.03       90.16     14.09 o 
   6   5  13       46.12       63.47     13.89 o 
   7   5  13        7.88       16.61     13.18 o 
 -10   6  13        4.73       -2.53     16.91 o 
  -9   6  13       86.22      101.54     22.94 o 
  -8   6  13       78.50       64.58     17.73 o 
  -7   6  13      113.36      103.92     28.78 o 
  -6   6  13       83.45       74.81     15.41 o 
  -5   6  13      112.91      133.89     12.86 o 
  -4   6  13     1617.91     1558.25     32.72 o 
  -3   6  13       61.92       50.58      9.93 o 
  -2   6  13       23.34       17.58     12.22 o 
  -1   6  13      483.66      516.88     18.93 o 
   0   6  13      496.40      483.25     18.73 o 
   1   6  13       70.24       59.63     10.30 o 
   2   6  13      314.83      302.71     28.01 o 
   3   6  13      586.66      608.46     23.44 o 
   4   6  13       50.43       62.80     12.29 o 
   5   6  13       12.91       11.75     11.05 o 
   6   6  13       11.73       21.92     12.75 o 
   7   6  13        5.35       20.14     16.52 o 
 -10   7  13      193.54      180.24     29.26 o 
  -9   7  13       72.85       80.73     19.58 o 
  -8   7  13       97.18       56.76     17.85 o 
  -7   7  13      268.59      266.10     22.04 o 
  -6   7  13      567.29      538.27     27.09 o 
  -5   7  13      956.71     1040.44     43.49 o 
  -4   7  13        2.74        1.22      8.93 o 
  -3   7  13      511.54      567.22     21.02 o 
  -2   7  13       77.66       68.77     12.35 o 
  -1   7  13       28.38       37.72     17.66 o 
   0   7  13      407.64      426.41     18.68 o 
   1   7  13      266.13      255.57     22.60 o 
   2   7  13      602.41      631.80     27.12 o 
   3   7  13      201.67      191.61     18.50 o 
   4   7  13       23.74       34.83     14.25 o 
   5   7  13      282.35      300.65     26.44 o 
   6   7  13      103.04      117.69     16.40 o 
   7   7  13        2.10       16.63     15.86 o 
  -9   8  13       99.93       88.41     20.42 o 
  -8   8  13        4.00       16.65     16.24 o 
  -7   8  13        2.38       -9.79     13.54 o 
  -6   8  13       37.23       23.19     11.83 o 
  -5   8  13        4.86        2.48      9.39 o 
  -4   8  13      361.68      383.99     19.11 o 
  -3   8  13       36.11       40.04     10.57 o 
  -2   8  13       12.71        8.58     10.08 o 
  -1   8  13      688.95      710.43     23.23 o 
   0   8  13      660.93      674.17     29.97 o 
   1   8  13       27.58       29.92     10.20 o 
   2   8  13      109.77      123.67     14.00 o 
   3   8  13      372.02      371.88     23.68 o 
   4   8  13      106.06       97.89     16.62 o 
   5   8  13        1.52       -5.84     13.46 o 
   6   8  13       74.53       70.63     15.03 o 
  -9   9  13       20.85        7.85     21.24 o 
  -8   9  13        0.12      -14.94     14.94 o 
  -7   9  13        6.88        4.80     14.96 o 
  -6   9  13       75.06       91.22     18.88 o 
  -5   9  13       52.33       41.16     12.04 o 
  -4   9  13       51.24       48.71     11.79 o 
  -3   9  13      382.05      341.46     22.05 o 
  -2   9  13      151.77      153.90     16.29 o 
  -1   9  13       99.34       98.53     15.83 o 
   0   9  13        5.49       -5.92      8.73 o 
   1   9  13        4.02       -3.95      9.67 o 
   2   9  13        9.89       -0.68     10.49 o 
   3   9  13        4.60       13.33     12.93 o 
   4   9  13        0.67       10.91     13.32 o 
   5   9  13       15.86       15.63     14.36 o 
   6   9  13        6.61       -7.22     16.42 o 
  -8  10  13        0.19        3.78     16.48 o 
  -7  10  13        3.59      -14.37     14.37 o 
  -6  10  13        6.50      -10.93     10.93 o 
  -5  10  13        2.06        2.70     11.36 o 
  -4  10  13       31.40       25.94     13.22 o 
  -3  10  13      121.14      133.82     16.76 o 
  -2  10  13       11.19        0.43     10.77 o 
  -1  10  13       46.82       26.81     15.05 o 
   0  10  13       59.28       52.78     11.95 o 
   1  10  13       29.57        9.95     10.55 o 
   2  10  13       31.53       51.78     12.82 o 
   3  10  13       89.06       76.24     17.05 o 
   4  10  13       18.26       19.83     15.49 o 
   5  10  13       12.15       -8.78     15.30 o 
  -7  11  13       48.31       66.32     19.10 o 
  -6  11  13      110.20      116.89     16.79 o 
  -5  11  13       33.51       38.73     19.68 o 
  -4  11  13        1.55      -15.72     15.72 o 
  -3  11  13       70.54       54.30     14.28 o 
  -2  11  13       88.85       81.50     15.34 o 
  -1  11  13        8.85        5.94     11.89 o 
   0  11  13       63.92       44.72     15.98 o 
   1  11  13      134.97      176.46     16.46 o 
   2  11  13      182.66      221.00     18.87 o 
   3  11  13       40.58       30.77     15.48 o 
   4  11  13       17.32        8.50     20.57 o 
   5  11  13       89.95       52.97     22.46 o 
  -7  12  13       70.82       74.11     34.26 o 
  -6  12  13        9.47       29.81     14.20 o 
  -5  12  13       21.90       25.32     13.05 o 
  -4  12  13      125.77       98.79     17.33 o 
  -3  12  13       82.60       90.00     29.95 o 
  -2  12  13       39.65       26.95     20.19 o 
  -1  12  13      159.25      173.19     21.70 o 
   0  12  13      419.46      439.02     33.81 o 
   1  12  13       94.05      117.29     18.62 o 
   2  12  13       17.90        3.03     11.99 o 
   3  12  13      269.39      276.32     20.93 o 
   4  12  13      136.46      140.65     24.66 o 
  -6  13  13       30.48       12.85     35.66 o 
  -5  13  13       45.87       53.11     15.19 o 
  -4  13  13        1.58        0.67     14.08 o 
  -3  13  13       75.20       76.52     41.11 o 
  -2  13  13       65.37       67.42     22.34 o 
  -1  13  13       96.27       85.78     17.49 o 
   0  13  13        4.20       10.12     13.68 o 
   1  13  13        0.86        8.76     12.60 o 
   2  13  13       70.84       63.34     15.37 o 
   3  13  13       35.34       41.25     20.76 o 
  -3  14  13       14.10       27.99     15.78 o 
  -2  14  13        7.17       16.11     15.55 o 
  -1  14  13       32.59       44.40     15.79 o 
   0  14  13       10.39       12.61     15.27 o 
   1  14  13        0.03      -10.86     18.53 o 
 -10   0  14       53.28       21.67     27.97 o 
  -9   0  14        1.47       -2.80     23.77 o 
  -8   0  14       91.44       58.03     27.97 o 
  -7   0  14      678.49      854.36     57.33 o 
  -6   0  14       33.77       32.86     23.07 o 
  -4   0  14     2529.72     2617.20     87.04 o 
  -3   0  14      361.79      331.31     21.30 o 
  -2   0  14      561.02      591.27     23.19 o 
  -1   0  14     4645.69     4822.72     74.16 o 
   0   0  14      294.47      310.28     21.75 o 
   1   0  14      853.25      816.71     33.21 o 
   2   0  14      217.00      216.04     30.06 o 
   3   0  14      629.03      685.31     33.37 o 
   4   0  14      487.86      428.82     29.16 o 
   5   0  14        2.54      -13.59     13.59 o 
   6   0  14       77.66       63.27     20.27 o 
   7   0  14      301.85      340.04     88.09 o 
 -10   1  14      177.95      185.59     26.70 o 
  -9   1  14      112.36       96.28     33.21 o 
  -8   1  14       85.55       79.13     29.71 o 
  -7   1  14      358.98      417.39     43.35 o 
  -6   1  14      317.26      283.20     24.93 o 
  -5   1  14       25.39       18.04     10.73 o 
  -4   1  14       54.48       46.88     11.26 o 
  -3   1  14       29.30       24.83      7.52 o 
  -2   1  14      299.28      299.64     12.49 o 
  -1   1  14      303.87      306.41     26.74 o 
   0   1  14      123.08      117.88     19.71 o 
   1   1  14      642.36      613.22     27.57 o 
   2   1  14      502.27      481.33     20.18 o 
   3   1  14       15.42       14.74     10.89 o 
   4   1  14      492.57      476.27     26.74 o 
   5   1  14      364.69      382.74     23.21 o 
   6   1  14       17.58       19.19     12.52 o 
   7   1  14       19.91       12.52     13.54 o 
 -10   2  14       25.13       35.24     35.66 o 
  -9   2  14        3.44       -1.87     27.27 o 
  -8   2  14        8.96       -6.99     21.67 o 
  -7   2  14       46.42       34.69     13.81 o 
  -6   2  14        0.44       -3.99     10.20 o 
  -5   2  14       66.41       52.18     12.16 o 
  -4   2  14       18.02       21.21      7.90 o 
  -3   2  14      206.55      151.32     11.50 o 
  -2   2  14      276.51      282.55     15.34 o 
  -1   2  14      253.15      270.57     12.73 o 
   0   2  14      196.33      232.38     15.67 o 
   1   2  14       44.90       38.45      8.95 o 
   2   2  14       86.22       78.43     10.94 o 
   3   2  14        4.59       -2.93      8.20 o 
   4   2  14       16.49        9.39     11.89 o 
   5   2  14        3.56       -5.88     10.11 o 
   6   2  14       10.04       -9.29     10.51 o 
   7   2  14        3.72        4.79     12.77 o 
 -10   3  14        1.25       10.29     18.77 o 
  -9   3  14        4.90        0.70     27.27 o 
  -8   3  14       21.29       10.90     14.35 o 
  -7   3  14        1.67       -4.62     11.78 o 
  -6   3  14       34.02       32.60     12.50 o 
  -5   3  14      101.00      109.43     14.35 o 
  -4   3  14        0.87       -7.29      7.29 o 
  -3   3  14      612.05      582.43     19.64 o 
  -2   3  14      351.17      328.27     14.44 o 
  -1   3  14        5.30        4.69      7.24 o 
   0   3  14       16.14       11.97      6.97 o 
   1   3  14        1.03        7.46      8.02 o 
   2   3  14       98.71      121.98     12.40 o 
   3   3  14        0.14        3.49      8.85 o 
   4   3  14       48.93       37.72     11.18 o 
   5   3  14       13.22       -0.32     12.83 o 
   6   3  14       43.00       34.90     13.02 o 
   7   3  14       36.52       50.40     19.16 o 
 -10   4  14       20.81       -4.19     29.36 o 
  -9   4  14       32.95       23.13     16.83 o 
  -8   4  14      119.97      124.09     19.24 o 
  -7   4  14       29.79       20.87     13.72 o 
  -6   4  14      130.49      162.75     17.32 o 
  -5   4  14      117.27      114.91     15.16 o 
  -4   4  14      483.55      478.99     32.39 o 
  -3   4  14       70.49       59.91     10.01 o 
  -2   4  14        0.93       -1.10      7.00 o 
  -1   4  14      364.01      373.59     19.07 o 
   0   4  14      852.97      821.65     23.36 o 
   1   4  14      719.98      747.64     22.88 o 
   2   4  14       72.97       53.86     13.42 o 
   3   4  14      724.20      771.99     25.60 o 
   4   4  14      150.55      153.32     15.32 o 
   5   4  14        8.29       -0.47     10.28 o 
   6   4  14       24.53       19.77     15.13 o 
   7   4  14      163.48      159.49     23.74 o 
 -10   5  14       42.21       41.90     23.17 o 
  -9   5  14       63.07       65.70     18.94 o 
  -8   5  14        1.63      -10.27     13.84 o 
  -7   5  14      142.51      155.36     18.83 o 
  -6   5  14      757.31      782.50     30.66 o 
  -5   5  14      193.46      215.62     23.39 o 
  -4   5  14        0.42       -7.17      8.42 o 
  -3   5  14       42.72       41.09      9.75 o 
  -2   5  14      146.92      142.94     12.82 o 
  -1   5  14      272.25      292.29     23.92 o 
   0   5  14       52.41       65.02     10.55 o 
   1   5  14      777.58      752.69     28.12 o 
   2   5  14      804.27      922.41     31.59 o 
   3   5  14        0.10        3.91     10.01 o 
   4   5  14      219.30      260.18     18.70 o 
   5   5  14       91.53       95.98     14.74 o 
   6   5  14       74.75       61.76     14.56 o 
   7   5  14        0.81       10.02     19.98 o 
 -10   6  14        2.15       23.07     32.86 o 
  -9   6  14        1.02       13.55     16.92 o 
  -8   6  14       27.83       31.36     16.08 o 
  -7   6  14      211.04      233.28     21.59 o 
  -6   6  14       33.17       31.33     13.98 o 
  -5   6  14       64.49       70.03     16.18 o 
  -4   6  14       15.30       13.78      9.83 o 
  -3   6  14        1.63       -6.65      8.19 o 
  -2   6  14      135.94      143.18     37.05 o 
  -1   6  14      845.51      862.48     30.60 o 
   0   6  14      235.77      253.30     24.82 o 
   1   6  14       99.31       81.63     13.68 o 
   2   6  14      150.22      124.80     15.78 o 
   3   6  14      141.78      142.58     17.03 o 
   4   6  14       25.48       16.13     11.29 o 
   5   6  14        3.46       14.11     11.94 o 
   6   6  14       34.49       14.85     13.69 o 
  -9   7  14        0.10       21.81     19.15 o 
  -8   7  14       19.11        5.61     14.89 o 
  -7   7  14       58.17       40.03     15.59 o 
  -6   7  14        2.08      -10.02     11.97 o 
  -5   7  14       74.67       64.28     12.36 o 
  -4   7  14        0.45       -0.66      9.17 o 
  -3   7  14       58.55       57.99     12.39 o 
  -2   7  14       17.23       14.82     10.48 o 
  -1   7  14       21.90       24.56      9.57 o 
   0   7  14        0.76        0.42      8.55 o 
   1   7  14       45.41       42.97     12.51 o 
   2   7  14       41.53       36.51     13.16 o 
   3   7  14       24.29       19.48     13.34 o 
   4   7  14        8.66       16.80     13.03 o 
   5   7  14       18.63       23.30     15.24 o 
   6   7  14        4.42       -2.22     12.10 o 
  -9   8  14      207.15      194.94     24.32 o 
  -8   8  14       83.90       51.53     17.87 o 
  -7   8  14       38.46       26.84     16.22 o 
  -6   8  14        0.14      -12.76     12.76 o 
  -5   8  14        7.48       -0.31     10.00 o 
  -4   8  14       33.72       27.26     10.95 o 
  -3   8  14       16.82       23.85     12.83 o 
  -2   8  14       74.52       44.63     12.78 o 
  -1   8  14       41.77       26.14     10.20 o 
   0   8  14      215.10      241.97     16.53 o 
   1   8  14       59.53       49.05     11.35 o 
   2   8  14        5.37       28.48     13.56 o 
   3   8  14       76.85       83.95     16.23 o 
   4   8  14        3.41        8.30     13.82 o 
   5   8  14        6.51       -4.37     14.80 o 
   6   8  14       15.20       13.98     25.17 o 
  -8   9  14        3.17       -6.67     17.38 o 
  -7   9  14       29.11       34.82     17.57 o 
  -6   9  14      403.75      399.00     22.07 o 
  -5   9  14      169.56      171.99     16.64 o 
  -4   9  14       74.54       67.90     13.15 o 
  -3   9  14      706.48      768.47     52.21 o 
  -2   9  14      319.23      304.08     29.18 o 
  -1   9  14        0.23       12.66     13.32 o 
   0   9  14      338.11      327.32     18.81 o 
   1   9  14      306.84      338.86     23.41 o 
   2   9  14      170.74      189.23     25.49 o 
   3   9  14        0.84        5.19     13.34 o 
   4   9  14       38.58       51.30     17.17 o 
   5   9  14       29.19       41.66     17.33 o 
  -8  10  14       42.07       39.15     32.16 o 
  -7  10  14       11.20        7.37     17.20 o 
  -6  10  14       71.62       79.06     14.83 o 
  -5  10  14      154.21      172.52     17.18 o 
  -4  10  14       66.68       61.30     15.52 o 
  -3  10  14       20.85        5.16     12.23 o 
  -2  10  14       26.90       18.64     13.16 o 
  -1  10  14      129.88      146.29     17.22 o 
   0  10  14      216.11      225.67     17.25 o 
   1  10  14       90.29       66.10     13.76 o 
   2  10  14       47.57       31.79     12.94 o 
   3  10  14      384.33      394.94     29.02 o 
   4  10  14       75.43       78.45     18.73 o 
   5  10  14       17.36       25.17     24.47 o 
  -7  11  14       12.45       16.08     30.76 o 
  -6  11  14      154.71      149.66     18.05 o 
  -5  11  14       53.17       54.90     14.24 o 
  -4  11  14        0.12      -12.62     12.62 o 
  -3  11  14       69.73       61.09     15.78 o 
  -2  11  14       68.69       88.78     20.27 o 
  -1  11  14        3.14       -7.29     11.71 o 
   0  11  14        1.35      -11.06     11.06 o 
   1  11  14       17.87        4.31     11.86 o 
   2  11  14       46.68       29.75     13.23 o 
   3  11  14        3.27       -1.73     15.01 o 
   4  11  14       68.64       76.97     23.29 o 
  -6  12  14        0.01        5.21     18.80 o 
  -5  12  14       13.97       12.66     14.80 o 
  -4  12  14       25.08       -1.66     16.54 o 
  -3  12  14        4.88       10.00     13.51 o 
  -2  12  14       22.45       18.22     13.97 o 
  -1  12  14       54.04       35.44     15.58 o 
   0  12  14        0.50       23.36     13.94 o 
   1  12  14       46.30       46.57     16.38 o 
   2  12  14        0.65       -6.69     11.74 o 
   3  12  14       24.70       35.10     23.45 o 
  -5  13  14        1.36       20.28     24.47 o 
  -4  13  14       34.74       20.97     25.17 o 
  -3  13  14       46.92       75.28     17.68 o 
  -2  13  14       44.32       46.99     16.62 o 
  -1  13  14        2.62       -0.86     13.94 o 
   0  13  14       60.98       78.47     17.69 o 
   1  13  14       31.30       45.04     16.97 o 
 -10   1  15       60.12       54.88     22.49 o 
  -9   1  15       65.09       39.11     23.42 o 
  -8   1  15        1.64       -0.30     16.51 o 
  -7   1  15      169.59      221.63     34.96 o 
  -6   1  15      272.24      269.52     25.65 o 
  -5   1  15       10.01        9.27     10.94 o 
  -4   1  15        2.12       13.62     10.97 o 
  -3   1  15      199.94      202.95     14.79 o 
  -2   1  15      122.69      118.12     11.43 o 
  -1   1  15      164.02      155.42     14.06 o 
   0   1  15      176.87      181.98     13.37 o 
   1   1  15        6.29        2.15      8.04 o 
   2   1  15       50.05       47.47     13.34 o 
   3   1  15        4.70       12.25     12.06 o 
   4   1  15       77.27       89.05     13.95 o 
   5   1  15       95.27       95.88     15.19 o 
   6   1  15       76.00       80.10     15.58 o 
   7   1  15        1.61        2.10     27.27 o 
 -10   2  15       54.17       58.28     61.53 o 
  -9   2  15       72.50       86.99     39.15 o 
  -8   2  15       21.72       40.55     26.57 o 
  -7   2  15        0.31       14.80     16.79 o 
  -6   2  15      114.13      134.57     16.40 o 
  -5   2  15       82.75       76.96     13.74 o 
  -4   2  15     1110.75     1276.91     35.70 o 
  -3   2  15      255.09      243.08     16.54 o 
  -2   2  15      191.81      197.52     14.84 o 
  -1   2  15     1924.67     1964.04     37.39 o 
   0   2  15      466.52      437.35     18.39 o 
   1   2  15      107.31      128.93     12.84 o 
   2   2  15      482.13      533.74     21.76 o 
   3   2  15      809.91      840.06     27.33 o 
   4   2  15       52.07       52.03     15.20 o 
   5   2  15       35.92       60.12     14.73 o 
   6   2  15      190.87      168.84     18.25 o 
   7   2  15      114.92      108.37     34.26 o 
 -10   3  15       60.70       68.20     24.96 o 
  -9   3  15       72.82       79.00     34.26 o 
  -8   3  15       38.98        7.67     16.79 o 
  -7   3  15      412.74      443.96     25.35 o 
  -6   3  15      238.93      304.15     21.35 o 
  -5   3  15        7.12        8.47     11.48 o 
  -4   3  15       53.08       68.53     10.84 o 
  -3   3  15      520.17      514.16     19.22 o 
  -2   3  15       72.32       56.77     15.64 o 
  -1   3  15       44.58       36.96      9.59 o 
   0   3  15       49.47       71.18     14.86 o 
   1   3  15      116.15      127.05     13.62 o 
   2   3  15      307.43      276.33     17.22 o 
   3   3  15        0.62       -6.09      8.94 o 
   4   3  15      101.83       98.39     14.83 o 
   5   3  15      351.63      354.11     28.42 o 
   6   3  15        7.88       14.07     12.94 o 
  -9   4  15        4.91        5.41     21.67 o 
  -8   4  15        0.42        2.12     14.50 o 
  -7   4  15        6.82        0.17     13.59 o 
  -6   4  15        6.69       -9.54     11.69 o 
  -5   4  15       31.82       19.80     14.23 o 
  -4   4  15      280.41      277.99     16.17 o 
  -3   4  15      266.66      279.68     20.69 o 
  -2   4  15       69.59       51.12      9.71 o 
  -1   4  15      416.29      433.02     18.51 o 
   0   4  15        2.15       -1.37      9.66 o 
   1   4  15        1.40       -1.78      9.30 o 
   2   4  15       56.52       48.76     11.40 o 
   3   4  15       66.92       73.61     13.62 o 
   4   4  15        1.77       -3.62     10.34 o 
   5   4  15        6.67        2.93     11.57 o 
   6   4  15       21.68       13.86     13.62 o 
  -9   5  15       59.46       76.17     20.43 o 
  -8   5  15       11.85       -6.60     14.35 o 
  -7   5  15       21.10       11.38     13.71 o 
  -6   5  15        0.20       -1.84     12.29 o 
  -5   5  15       30.90        8.49     12.62 o 
  -4   5  15      153.29      157.65     15.84 o 
  -3   5  15       42.05       47.36     11.81 o 
  -2   5  15       34.27       27.56     11.28 o 
  -1   5  15      238.68      206.56     14.56 o 
   0   5  15      126.48      119.32     12.72 o 
   1   5  15      516.86      494.42     24.58 o 
   2   5  15        1.46        4.28     11.10 o 
   3   5  15      171.64      154.74     15.34 o 
   4   5  15       31.25       15.08     11.52 o 
   5   5  15        1.08        7.61     11.95 o 
   6   5  15        0.67       21.73     17.60 o 
  -9   6  15       45.99       59.89     20.13 o 
  -8   6  15       91.92      114.89     20.58 o 
  -7   6  15      138.93      127.60     18.95 o 
  -6   6  15      145.90      152.34     24.21 o 
  -5   6  15      924.35      967.96     35.35 o 
  -4   6  15      105.97      123.49     13.57 o 
  -3   6  15      420.44      397.40     34.05 o 
  -2   6  15      244.54      244.64     22.49 o 
  -1   6  15      144.25      145.55     13.84 o 
   0   6  15       13.77        4.84      9.63 o 
   1   6  15       59.38       49.83     27.48 o 
   2   6  15      149.32      145.75     17.97 o 
   3   6  15      155.56      150.87     18.10 o 
   4   6  15       81.51       85.85     17.75 o 
   5   6  15        0.46       19.87     13.18 o 
   6   6  15       79.07       72.59     28.67 o 
  -9   7  15        5.92        7.54     22.23 o 
  -8   7  15        4.58        1.46     16.26 o 
  -7   7  15       15.81        5.77     14.43 o 
  -6   7  15      174.14      213.28     20.98 o 
  -5   7  15      118.67      160.73     21.09 o 
  -4   7  15        0.88        5.86     10.44 o 
  -3   7  15      295.02      315.90     21.26 o 
  -2   7  15      554.92      635.67     32.87 o 
  -1   7  15        0.08        7.42      9.41 o 
   0   7  15      897.37      951.53     38.56 o 
   1   7  15      638.06      640.81     28.45 o 
   2   7  15      170.04      172.58     25.24 o 
   3   7  15       51.28       30.41     14.57 o 
   4   7  15      172.09      164.50     20.71 o 
   5   7  15       98.11      123.03     19.80 o 
  -8   8  15       36.74       29.33     18.79 o 
  -7   8  15       12.15       16.60     16.22 o 
  -6   8  15       22.74       14.70     15.33 o 
  -5   8  15      222.77      233.84     17.76 o 
  -4   8  15      241.31      287.94     21.78 o 
  -3   8  15       21.36       -2.22     11.20 o 
  -2   8  15      102.08       94.42     15.30 o 
  -1   8  15      306.16      268.63     21.46 o 
   0   8  15       85.83       79.72     12.84 o 
   1   8  15       29.20       12.30     12.38 o 
   2   8  15       53.47       55.96     19.93 o 
   3   8  15      157.06      181.18     34.96 o 
   4   8  15       25.91       42.88     16.48 o 
   5   8  15        8.15       16.16     18.30 o 
  -8   9  15        2.88       13.04     37.05 o 
  -7   9  15       46.06       36.16     25.75 o 
  -6   9  15       68.89       63.68     22.56 o 
  -5   9  15       32.24       41.41     12.91 o 
  -4   9  15       20.42       26.71     13.41 o 
  -3   9  15       37.10       44.31     13.44 o 
  -2   9  15       12.39        3.85     13.93 o 
  -1   9  15        1.73        2.33     13.93 o 
   0   9  15        1.49       -1.76     10.51 o 
   1   9  15        4.31        3.59     10.00 o 
   2   9  15       13.48       10.46     15.50 o 
   3   9  15        1.02       11.87     14.56 o 
   4   9  15        0.58      -14.60     14.60 o 
  -7  10  15        0.02       -6.72     20.41 o 
  -6  10  15        2.49        5.30     15.78 o 
  -5  10  15        0.50       -8.38     13.27 o 
  -4  10  15       18.04        8.78     13.65 o 
  -3  10  15        7.91       20.93     13.05 o 
  -2  10  15        7.59       15.35     15.17 o 
  -1  10  15        1.95       -0.80     11.97 o 
   0  10  15       11.80       -0.39     10.92 o 
   1  10  15       10.63       14.77     12.09 o 
   2  10  15        2.45        9.33     14.94 o 
   3  10  15       34.91       33.59     17.40 o 
  -6  11  15       14.04       42.52     19.49 o 
  -5  11  15        0.09       -3.54     13.99 o 
  -4  11  15       11.87        8.14     14.49 o 
  -3  11  15      170.33      182.45     23.56 o 
  -2  11  15      142.21      151.93     30.27 o 
  -1  11  15       10.33       24.85     13.98 o 
   0  11  15       31.04       27.64     16.29 o 
   1  11  15      204.14      199.31     18.55 o 
   2  11  15      171.24      185.77     22.39 o 
   3  11  15        2.92       -9.79     30.76 o 
  -5  12  15       57.62       84.60     30.06 o 
  -4  12  15       11.31       37.64     27.38 o 
  -3  12  15        2.97        5.48     14.38 o 
  -2  12  15       16.98       19.24     14.69 o 
  -1  12  15       13.79       15.69     14.50 o 
   0  12  15       22.12       43.36     18.13 o 
   1  12  15       13.43       24.74     35.66 o 
   2  12  15       52.57       73.41     35.66 o 
  -1  13  15        4.77      -12.58     24.47 o 
  -9   0  16      115.97      169.19     41.25 o 
  -8   0  16       78.49       95.78     32.16 o 
  -7   0  16       21.26       36.36     25.87 o 
  -6   0  16      524.06      481.01     46.84 o 
  -3   0  16       21.43        3.83     11.08 o 
  -2   0  16      449.11      413.48     25.20 o 
  -1   0  16      723.10      783.86     33.08 o 
   0   0  16       15.94        5.59     11.59 o 
   1   0  16       76.82        6.99     17.48 o 
   2   0  16      660.09      631.06     33.35 o 
   3   0  16      775.07      788.42     48.24 o 
   4   0  16        0.44        7.55     16.22 o 
   5   0  16       47.59       21.89     19.58 o 
   6   0  16       63.62       42.32     26.22 o 
  -9   1  16       23.14       17.07     21.47 o 
  -8   1  16        8.68        9.22     19.93 o 
  -7   1  16       53.25       56.73     19.23 o 
  -6   1  16      262.71      234.91     34.96 o 
  -5   1  16        0.19        8.53     14.58 o 
  -4   1  16      116.03      140.49     15.43 o 
  -3   1  16     1196.17     1234.46     33.36 o 
  -2   1  16       59.51       51.10     11.29 o 
  -1   1  16      226.55      212.20     13.98 o 
   0   1  16      651.39      702.04     22.79 o 
   1   1  16       87.16       90.93     12.31 o 
   2   1  16        1.42       10.30     12.21 o 
   3   1  16       90.58      141.52     20.27 o 
   4   1  16      170.56      179.07     32.29 o 
   5   1  16       39.66       37.10     13.10 o 
   6   1  16        1.03       -9.77     12.72 o 
  -9   2  16      124.12      116.73     26.91 o 
  -8   2  16       23.85       71.31     32.86 o 
  -7   2  16       50.89       36.73     26.57 o 
  -6   2  16      344.58      324.55     38.10 o 
  -5   2  16       54.03       87.82     17.07 o 
  -4   2  16       49.92       30.24     12.46 o 
  -3   2  16        0.02        1.95      9.85 o 
  -2   2  16       93.50      107.95     12.21 o 
  -1   2  16       92.40      113.34     13.94 o 
   0   2  16      475.00      423.44     19.00 o 
   1   2  16       93.22      109.10     13.02 o 
   2   2  16        3.93       -1.25      9.43 o 
   3   2  16      158.68      161.33     18.40 o 
   4   2  16       54.03       64.52     14.14 o 
   5   2  16       66.65       77.46     15.05 o 
   6   2  16       63.38       71.99     16.70 o 
  -9   3  16        0.14      -23.07     25.87 o 
  -8   3  16       32.71       37.96     20.62 o 
  -7   3  16        3.24      -15.33     15.33 o 
  -6   3  16       92.37       78.31     16.40 o 
  -5   3  16       12.46        7.64     14.02 o 
  -4   3  16        8.45       -5.77     11.01 o 
  -3   3  16       22.19       36.07     12.43 o 
  -2   3  16        1.13        7.18     12.01 o 
  -1   3  16      111.05      121.25     14.56 o 
   0   3  16      150.39      129.60     15.70 o 
   1   3  16        0.68        5.61      9.17 o 
   2   3  16       12.72        9.84     10.49 o 
   3   3  16       57.90       21.57     11.36 o 
   4   3  16       35.30       12.61     13.90 o 
   5   3  16       31.43       22.61     13.16 o 
   6   3  16       16.50       41.25     30.76 o 
  -9   4  16       40.52       10.49     32.16 o 
  -8   4  16       54.72       56.56     22.73 o 
  -7   4  16        5.17        1.71     13.74 o 
  -6   4  16      297.18      346.50     23.95 o 
  -5   4  16      237.36      228.42     20.15 o 
  -4   4  16      220.10      217.98     15.70 o 
  -3   4  16        1.91       10.31     10.39 o 
  -2   4  16       35.52       39.35     11.51 o 
  -1   4  16      214.46      224.08     18.54 o 
   0   4  16      342.13      385.35     25.24 o 
   1   4  16        4.52        0.55     11.10 o 
   2   4  16      295.02      332.72     22.56 o 
   3   4  16      173.50      196.37     33.71 o 
   4   4  16       20.60       13.09     16.25 o 
   5   4  16        4.16       -4.75     21.13 o 
   6   4  16      150.68      202.75     40.55 o 
  -9   5  16       21.94        8.39     30.76 o 
  -8   5  16        0.91       -8.64     14.77 o 
  -7   5  16      275.19      283.35     23.80 o 
  -6   5  16      359.34      358.15     24.16 o 
  -5   5  16        1.90      -12.50     12.50 o 
  -4   5  16       88.77       94.24     13.07 o 
  -3   5  16      323.44      326.94     27.91 o 
  -2   5  16        8.01       -2.60     13.47 o 
  -1   5  16       32.08       27.76     10.34 o 
   0   5  16      713.06      766.62     40.29 o 
   1   5  16      729.01      794.21     31.03 o 
   2   5  16      127.90      109.66     16.64 o 
   3   5  16       52.13       52.89     15.41 o 
   4   5  16      105.43       97.88     15.30 o 
   5   5  16       74.17       99.17     16.07 o 
  -9   6  16       29.67       27.27     32.86 o 
  -8   6  16       39.98       36.88     17.64 o 
  -7   6  16        7.13        5.07     15.05 o 
  -6   6  16       96.60       91.95     21.67 o 
  -5   6  16       20.76       15.44     14.09 o 
  -4   6  16       12.26        6.13     11.90 o 
  -3   6  16        0.02        1.49     11.51 o 
  -2   6  16       56.49       51.10     19.58 o 
  -1   6  16      203.73      212.14     15.58 o 
   0   6  16      181.70      227.84     19.84 o 
   1   6  16        1.39       -3.66     11.93 o 
   2   6  16       82.93      124.81     17.68 o 
   3   6  16      123.64      137.89     26.40 o 
   4   6  16        4.88      -12.07     13.56 o 
   5   6  16        3.44       26.57     25.87 o 
  -8   7  16        0.67      -10.43     16.58 o 
  -7   7  16        3.27      -14.49     19.99 o 
  -6   7  16        1.60      -13.98     13.98 o 
  -5   7  16        4.00       -5.20     13.85 o 
  -4   7  16        4.09       -8.47     10.96 o 
  -3   7  16       43.22       69.55     14.45 o 
  -2   7  16        1.05       -9.66     10.02 o 
  -1   7  16       14.34       13.32     17.79 o 
   0   7  16       22.96       25.65     12.93 o 
   1   7  16        9.77        5.20     12.37 o 
   2   7  16        1.68       -4.20     12.49 o 
   3   7  16        0.00        7.84     13.75 o 
   4   7  16        7.58       -8.24     14.05 o 
  -8   8  16       16.12       18.09     26.22 o 
  -7   8  16       72.55       94.44     18.96 o 
  -6   8  16        0.60       -2.10     19.12 o 
  -5   8  16       23.48       37.09     14.08 o 
  -4   8  16        7.74       -5.42     11.59 o 
  -3   8  16       18.98       20.61     12.86 o 
  -2   8  16      176.30      194.63     19.35 o 
  -1   8  16      107.88      105.85     16.42 o 
   0   8  16        3.81        4.22     10.30 o 
   1   8  16       78.26       80.07     16.14 o 
   2   8  16       54.24       77.91     17.56 o 
   3   8  16        4.81       18.40     16.18 o 
   4   8  16        0.82       -2.66     15.37 o 
  -7   9  16       98.24       95.71     25.87 o 
  -6   9  16       38.47       26.09     16.47 o 
  -5   9  16        0.12        5.92     13.99 o 
  -4   9  16       31.06       19.81     14.45 o 
  -3   9  16       82.95       71.90     27.38 o 
  -2   9  16        8.74       16.63     13.40 o 
  -1   9  16        7.12        3.11     14.81 o 
   0   9  16       48.34       37.20     13.15 o 
   1   9  16      353.06      381.08     25.70 o 
   2   9  16       78.55       79.22     21.04 o 
   3   9  16       25.74        2.70     15.43 o 
  -6  10  16       19.05        0.77     23.07 o 
  -5  10  16      192.13      218.55     25.64 o 
  -4  10  16      257.68      310.19     24.82 o 
  -3  10  16        1.83       -2.10     14.50 o 
  -2  10  16      175.56      127.77     18.62 o 
  -1  10  16       93.01       90.97     16.29 o 
   0  10  16       49.72       47.61     15.61 o 
   1  10  16       80.19       77.97     26.61 o 
   2  10  16      180.18      219.92     23.13 o 
   3  10  16        5.82       -2.10     30.06 o 
  -5  11  16       34.66       60.83     27.97 o 
  -4  11  16       11.29       15.78     15.68 o 
  -3  11  16        7.92       14.39     14.41 o 
  -2  11  16        1.13       -9.96     18.33 o 
  -1  11  16       33.78       32.05     15.43 o 
   0  11  16        1.92        1.70     16.42 o 
   1  11  16      120.52      110.32     67.12 o 
  -2  12  16       18.11       57.33     29.36 o 
  -1  12  16       12.57       40.55     27.27 o 
  -9   1  17        1.13        7.21     21.47 o 
  -8   1  17        2.97        9.34     20.51 o 
  -7   1  17        0.58        4.19     17.54 o 
  -6   1  17       47.76       76.91     27.97 o 
  -5   1  17       14.29       18.36     15.80 o 
  -4   1  17       47.89       48.50     17.05 o 
  -3   1  17      355.14      347.59     25.08 o 
  -2   1  17        0.25       -8.65      8.65 o 
  -1   1  17       71.75       54.07     11.09 o 
   0   1  17      281.53      300.22     17.55 o 
   1   1  17      329.86      289.60     17.78 o 
   2   1  17        1.03        3.67     12.70 o 
   3   1  17       60.95       55.14     13.08 o 
   4   1  17       54.80       53.20     14.36 o 
   5   1  17       66.41       37.19     14.43 o 
  -9   2  17      101.67      118.22     27.93 o 
  -8   2  17       25.81        5.59     19.77 o 
  -7   2  17       27.79        6.99     26.57 o 
  -6   2  17      203.52      226.99     26.28 o 
  -5   2  17      712.54      675.91     36.81 o 
  -4   2  17      237.08      242.48     19.47 o 
  -3   2  17      118.26      132.50     19.20 o 
  -2   2  17      213.95      210.95     17.07 o 
  -1   2  17        2.94       -1.13     10.05 o 
   0   2  17        0.97        2.21     10.53 o 
   1   2  17       93.31      132.18     14.33 o 
   2   2  17      302.51      348.24     20.17 o 
   3   2  17      172.12      156.06     20.17 o 
   4   2  17       72.35       90.50     15.85 o 
   5   2  17       54.92       41.22     14.57 o 
  -9   3  17       13.23       30.76     33.56 o 
  -8   3  17      134.29       99.98     36.36 o 
  -7   3  17        1.05        9.88     18.11 o 
  -6   3  17        0.76        0.25     13.28 o 
  -5   3  17       10.45       -1.69     13.00 o 
  -4   3  17        6.59       -0.59     11.84 o 
  -3   3  17      397.69      396.26     45.94 o 
  -2   3  17       81.24      117.92     18.42 o 
  -1   3  17        2.30       -4.59     10.28 o 
   0   3  17      309.93      328.39     22.06 o 
   1   3  17      307.52      327.69     22.72 o 
   2   3  17        5.25       -1.66     12.72 o 
   3   3  17       64.31       60.18     13.51 o 
   4   3  17      246.57      264.96     23.92 o 
   5   3  17       34.81       47.32     17.75 o 
  -8   4  17       85.12      104.89     25.43 o 
  -7   4  17        1.61      -14.08     14.08 o 
  -6   4  17        5.70       -8.12     13.84 o 
  -5   4  17        1.87        8.31     13.18 o 
  -4   4  17       14.74        7.06     15.30 o 
  -3   4  17       48.09       38.37     17.49 o 
  -2   4  17      135.24      106.43     15.14 o 
  -1   4  17       37.60       16.90     11.29 o 
   0   4  17       18.17       21.73     12.02 o 
   1   4  17       33.48        6.43     12.13 o 
   2   4  17       16.94       36.32     14.09 o 
   3   4  17       14.13        5.33     12.80 o 
   4   4  17        1.88      -12.20     12.20 o 
   5   4  17       64.96       -0.70     25.87 o 
  -8   5  17        2.86       -4.78     16.40 o 
  -7   5  17      261.01      203.40     22.83 o 
  -6   5  17      154.71      142.57     19.57 o 
  -5   5  17      103.45      110.06     17.57 o 
  -4   5  17       65.48       49.50     14.47 o 
  -3   5  17       24.50       24.48     12.00 o 
  -2   5  17        6.37        9.06     11.37 o 
  -1   5  17       96.21       68.44     14.49 o 
   0   5  17        0.89       -0.85     11.57 o 
   1   5  17        4.25       13.20     13.27 o 
   2   5  17        0.45      -10.98     12.33 o 
   3   5  17       27.47       39.12     15.10 o 
   4   5  17        3.57       -1.79     14.84 o 
  -8   6  17       10.21        3.25     21.67 o 
  -7   6  17        6.86        6.38     16.52 o 
  -6   6  17       22.97       27.47     15.55 o 
  -5   6  17       14.60        8.25     17.54 o 
  -4   6  17       27.64       41.74     13.55 o 
  -3   6  17       28.24       40.29     13.34 o 
  -2   6  17      241.61      258.72     26.22 o 
  -1   6  17      647.38      657.08     52.44 o 
   0   6  17       65.45       86.79     16.37 o 
   1   6  17      128.47      111.26     25.73 o 
   2   6  17      178.18      221.44     32.75 o 
   3   6  17       66.28       65.10     17.33 o 
   4   6  17        1.80       -5.51     14.89 o 
  -7   7  17      146.03      208.47     32.82 o 
  -6   7  17       29.40       22.31     16.81 o 
  -5   7  17       94.24       76.21     21.69 o 
  -4   7  17      174.28      170.13     29.72 o 
  -3   7  17      338.42      333.89     23.02 o 
  -2   7  17       27.73       19.31     12.96 o 
  -1   7  17      218.93      228.94     20.49 o 
   0   7  17      279.70      248.00     21.19 o 
   1   7  17       91.65       97.31     17.04 o 
   2   7  17        0.33       19.00     14.27 o 
   3   7  17       14.12       -5.64     19.76 o 
  -7   8  17        0.02        8.88     27.27 o 
  -6   8  17       35.68       32.80     17.44 o 
  -5   8  17      136.28      128.76     23.97 o 
  -4   8  17       65.29       59.74     15.80 o 
  -3   8  17        1.48       -3.30     12.50 o 
  -2   8  17      165.63      179.79     19.84 o 
  -1   8  17      102.65       78.07     16.14 o 
   0   8  17       16.67        1.05     13.02 o 
   1   8  17       92.28      137.23     19.55 o 
   2   8  17       82.83       88.93     18.50 o 
   3   8  17       18.67        9.09     30.06 o 
  -6   9  17       21.36       15.38     30.06 o 
  -5   9  17        6.34       15.50     14.32 o 
  -4   9  17       61.40       65.05     16.52 o 
  -3   9  17       20.11       39.50     15.27 o 
  -2   9  17        0.31        7.99     13.62 o 
  -1   9  17       13.72       28.03     16.79 o 
   0   9  17       72.76       60.50     19.11 o 
   1   9  17       43.93       40.06     16.31 o 
   2   9  17        4.69        7.09     20.75 o 
  -5  10  17        2.51        6.99     23.07 o 
  -4  10  17        0.40       16.80     14.66 o 
  -3  10  17       39.42       64.65     17.60 o 
  -2  10  17       47.86       47.90     16.27 o 
  -1  10  17       30.28       30.60     19.32 o 
   0  10  17       20.61       32.16     19.77 o 
   1  10  17        4.95      -12.58     25.87 o 
  -3  11  17       41.29       40.22     26.57 o 
  -2  11  17        0.48      -19.58     25.17 o 
  -1  11  17        0.82       35.66     29.36 o 
  -8   0  18       71.39       85.30     34.96 o 
  -7   0  18       12.17      -18.18     25.17 o 
  -6   0  18       84.19       95.08     30.76 o 
  -5   0  18      568.77      600.57     51.74 o 
  -1   0  18      315.48      275.46     34.26 o 
   0   0  18      121.13      114.85     29.01 o 
   1   0  18      440.51      455.90     53.48 o 
   2   0  18      283.81      351.42     30.11 o 
   3   0  18        2.58       -0.59     16.29 o 
   4   0  18        5.67      -14.37     18.00 o 
  -8   1  18      138.55      188.65     31.81 o 
  -7   1  18      120.43       94.62     23.39 o 
  -6   1  18        0.20       48.94     26.57 o 
  -5   1  18      102.45       91.59     30.06 o 
  -4   1  18      141.51      161.51     22.74 o 
  -2   1  18       49.66       36.20     12.53 o 
  -1   1  18        1.80        8.18     11.17 o 
   0   1  18      176.92      163.88     15.22 o 
   1   1  18      242.62      255.12     24.08 o 
   2   1  18       53.74       63.01     13.96 o 
   3   1  18      117.75      115.53     16.34 o 
   4   1  18      208.72      177.65     19.03 o 
  -8   2  18       22.41       -3.50     21.26 o 
  -7   2  18       11.97      -22.37     25.17 o 
  -6   2  18       24.50       27.97     19.77 o 
  -5   2  18      120.22      133.66     22.18 o 
  -4   2  18       30.39       43.81     34.96 o 
  -2   2  18       18.26       10.63     14.31 o 
  -1   2  18       14.78       16.42     18.87 o 
   0   2  18       11.74       -5.02     12.06 o 
   1   2  18        5.96        6.94     13.03 o 
   2   2  18       24.56       32.28     15.27 o 
   3   2  18        3.25        8.73     12.72 o 
   4   2  18       50.32       55.84     15.46 o 
  -8   3  18        8.87        9.79     31.46 o 
  -7   3  18        3.69       14.12     44.75 o 
  -6   3  18       10.59        6.08     17.72 o 
  -5   3  18        3.21        1.68     13.44 o 
  -4   3  18       11.46      -10.71     25.17 o 
  -3   3  18       20.54        9.50     11.74 o 
  -2   3  18        2.09        6.58     13.27 o 
  -1   3  18        7.14        9.11     11.64 o 
   0   3  18       78.56       80.81     15.20 o 
   1   3  18        0.29       -6.26     12.01 o 
   2   3  18       22.43       49.84     15.55 o 
   3   3  18        0.42       -3.35     14.24 o 
   4   3  18       10.90       18.56     16.73 o 
  -8   4  18        5.49       11.19     29.36 o 
  -7   4  18       79.78      106.00     57.33 o 
  -6   4  18      139.29      104.11     18.29 o 
  -5   4  18       58.69       50.01     20.02 o 
  -4   4  18       15.95        0.75     15.57 o 
  -3   4  18       34.59       58.35     13.98 o 
  -2   4  18       12.41      -10.59     11.89 o 
  -1   4  18       90.05      106.98     16.26 o 
   0   4  18        0.03       -9.36     12.21 o 
   1   4  18      164.50      152.77     18.97 o 
   2   4  18      191.07      190.08     20.43 o 
   3   4  18       48.59       11.06     22.11 o 
  -7   5  18       53.88       52.11     18.05 o 
  -6   5  18        0.23       -1.77     15.51 o 
  -5   5  18      108.07      118.51     23.48 o 
  -4   5  18      376.35      414.58     44.75 o 
  -3   5  18      117.63      145.67     18.15 o 
  -2   5  18        0.39       -8.21     14.03 o 
  -1   5  18       69.43       78.46     19.20 o 
   0   5  18      200.06      194.28     19.62 o 
   1   5  18      113.04       89.72     17.75 o 
   2   5  18        0.24       -5.42     13.83 o 
   3   5  18       75.97       42.00     16.60 o 
  -7   6  18        5.37        1.29     16.28 o 
  -6   6  18        5.83       13.61     16.06 o 
  -5   6  18       99.13       67.41     22.18 o 
  -4   6  18       25.58       37.02     14.74 o 
  -3   6  18       35.28       59.65     15.43 o 
  -2   6  18       47.76       58.24     17.78 o 
  -1   6  18       53.92       77.40     19.15 o 
   0   6  18        1.51        5.39     13.94 o 
   1   6  18       33.59       34.95     15.04 o 
   2   6  18       55.19       31.36     15.19 o 
   3   6  18        0.54      -16.78     27.97 o 
  -6   7  18        0.37        2.30     18.99 o 
  -5   7  18        4.15       29.88     20.97 o 
  -4   7  18        0.62        7.24     13.43 o 
  -3   7  18       14.43       24.15     13.89 o 
  -2   7  18       48.00       47.17     15.27 o 
  -1   7  18      124.18      101.12     20.90 o 
   0   7  18        0.25        0.07     13.11 o 
   1   7  18       45.40       45.52     16.22 o 
   2   7  18       14.00       23.72     15.08 o 
  -6   8  18       15.22       18.88     30.76 o 
  -5   8  18        0.64       -2.85     18.00 o 
  -4   8  18        9.54       30.62     17.67 o 
  -3   8  18       39.62       47.24     15.78 o 
  -2   8  18       57.82       15.20     13.93 o 
  -1   8  18       28.91       47.54     24.47 o 
   0   8  18       10.21       -2.40     16.06 o 
   1   8  18       18.31       33.18     16.40 o 
   2   8  18      105.55      144.72     39.85 o 
  -4   9  18      154.97      177.20     21.37 o 
  -3   9  18       81.81       69.03     17.96 o 
  -2   9  18        3.64       22.90     15.99 o 
  -1   9  18       55.48       52.44     26.57 o 
   1   9  18       19.34       28.67     32.16 o 
  -3  10  18        0.88        2.10     23.07 o 
  -2  10  18        1.08       -2.80     27.27 o 
  -7   1  19        4.43      -11.20     20.02 o 
  -6   1  19       21.35      -17.28     17.28 o 
  -5   1  19       31.81       44.05     28.67 o 
  -2   1  19       13.85       11.19     18.88 o 
  -1   1  19       56.91       34.50     13.79 o 
   0   1  19       77.88       63.97     19.28 o 
   1   1  19        2.33       10.22     12.07 o 
   2   1  19       15.01       30.29     14.03 o 
   3   1  19        7.65        7.55     13.45 o 
  -7   2  19        6.58        4.19     30.06 o 
  -6   2  19       10.58       -9.79     27.27 o 
  -5   2  19       55.27      -23.77     23.77 o 
  -4   2  19        0.89       11.19     25.17 o 
  -2   2  19       62.69       45.87     17.54 o 
  -1   2  19       18.83       24.32     12.93 o 
   0   2  19       99.22       93.63     16.78 o 
   1   2  19      296.95      324.55     23.80 o 
   2   2  19      156.38      177.95     39.50 o 
   3   2  19       45.69       46.13     21.19 o 
  -7   3  19       64.72       64.12     22.60 o 
  -6   3  19        4.13      -17.54     17.54 o 
  -5   3  19      125.72      109.07     32.86 o 
  -4   3  19      232.66      287.10     58.73 o 
  -3   3  19        5.65        5.59     21.67 o 
  -2   3  19       30.12        1.05     26.22 o 
  -1   3  19       10.82       26.62     14.49 o 
   0   3  19       49.49       53.09     15.48 o 
   1   3  19        9.11       11.83     13.38 o 
   2   3  19        6.59       14.91     14.29 o 
   3   3  19       67.61       81.11     23.97 o 
  -7   4  19        0.48        1.45     24.82 o 
  -6   4  19       48.88       25.09     20.20 o 
  -5   4  19        3.22       32.95     20.02 o 
  -4   4  19       13.29       25.86     19.49 o 
  -3   4  19       69.23       27.43     16.46 o 
  -2   4  19      168.66      175.69     22.73 o 
  -1   4  19      127.01      125.26     25.87 o 
   0   4  19        5.91       -3.88     13.34 o 
   1   4  19       97.15       92.15     17.84 o 
   2   4  19      142.79      161.11     21.08 o 
  -6   5  19        0.12      -18.42     18.42 o 
  -5   5  19       13.11       24.21     19.91 o 
  -4   5  19       65.41       85.76     22.23 o 
  -3   5  19        6.19        7.23     13.02 o 
  -2   5  19      118.39       90.19     27.97 o 
  -1   5  19        0.06       -8.53     15.11 o 
   0   5  19       36.78       23.43     19.20 o 
   1   5  19        3.03       -1.29     14.02 o 
   2   5  19       10.15       22.20     21.40 o 
  -6   6  19      105.24       75.16     24.22 o 
  -5   6  19       35.01      -18.77     18.77 o 
  -4   6  19        0.62       -0.29     18.30 o 
  -3   6  19       72.81       92.32     17.98 o 
  -2   6  19      208.24      282.46     39.15 o 
  -1   6  19       51.21       59.54     28.67 o 
   0   6  19       11.40       15.33     14.57 o 
   1   6  19       20.26       22.98     16.37 o 
   2   6  19       44.86       34.26     32.16 o 
  -5   7  19       18.70      -17.40     24.47 o 
  -4   7  19       70.85       80.97     23.22 o 
  -3   7  19      165.77      141.32     19.71 o 
  -2   7  19        6.52       13.79     18.88 o 
  -1   7  19      177.73      234.27     27.62 o 
   0   7  19      195.89      200.12     27.63 o 
   1   7  19       18.91       35.66     30.06 o 
  -4   8  19        0.72        0.94     15.14 o 
  -3   8  19       41.69       54.07     16.96 o 
  -2   8  19      128.40      188.41     26.91 o 
  -1   8  19       24.09       83.90     30.76 o 
  -6   0  20      167.68      125.85     34.26 o 
  -1   0  20       46.49        8.39     25.87 o 
   0   0  20        2.66      -15.38     23.77 o 
   1   0  20      139.28      160.83     25.71 o 
   2   0  20      338.54      382.93     33.61 o 
  -6   1  20       38.83       29.99     22.49 o 
  -5   1  20       19.61       -5.59     25.87 o 
  -2   1  20        6.55      -17.48     17.48 o 
  -1   1  20      173.41      237.01     38.45 o 
   0   1  20       55.91       47.67     19.98 o 
   1   1  20        1.18        1.56     14.21 o 
   2   1  20       43.01       46.89     21.47 o 
  -6   2  20        6.54      -27.27     27.27 o 
  -2   2  20       12.36        2.67     14.58 o 
  -1   2  20        2.33        9.91     15.68 o 
   0   2  20       28.17       30.49     15.35 o 
   1   2  20        3.22      -18.00     18.00 o 
   2   2  20       54.36       50.52     23.22 o 
  -6   3  20       14.16       32.86     31.46 o 
  -5   3  20       16.37       21.67     28.67 o 
  -3   3  20        2.55       -6.99     25.17 o 
  -2   3  20        8.27        8.80     16.79 o 
  -1   3  20       72.05       55.28     19.98 o 
   0   3  20       32.64       16.82     15.33 o 
   1   3  20        4.24        4.35     14.69 o 
  -6   4  20       54.92       52.44     33.56 o 
  -5   4  20        3.19       30.06     28.67 o 
  -4   4  20       31.96       12.80     19.20 o 
  -3   4  20       24.14       30.76     27.97 o 
  -2   4  20       42.76       38.43     18.77 o 
  -1   4  20        5.42       -0.14     17.22 o 
   0   4  20       55.44       68.32     18.01 o 
   1   4  20       73.11       94.98     24.93 o 
  -5   5  20       73.26       95.05     24.44 o 
  -4   5  20      115.81      131.26     26.57 o 
  -3   5  20       22.44        3.03     17.30 o 
  -2   5  20        2.09        4.89     20.97 o 
  -1   5  20       18.85        9.34     16.97 o 
   0   5  20       26.02       26.84     15.15 o 
  -4   6  20       56.85       39.50     22.25 o 
  -3   6  20       49.23       40.15     24.47 o 
  -2   6  20       34.78       16.78     22.37 o 
  -1   6  20       24.22        8.48     25.17 o 
  -1   1  21       67.84       80.43     22.23 o 
   0   1  21       24.88       48.05     20.20 o 
  -1   2  21        1.60       11.35     17.80 o 
   0   2  21       40.95       45.48     23.42 o 
  -2   3  21        4.57       11.71     18.21 o 
  -1   3  21      102.79       90.89     22.72 o 
  -3   4  21       72.64       94.38     32.86 o 
  -2   4  21        9.52        2.10     24.47 o 
                                                 
